# Supplementary material for: Species-specific identification of donkey-hide gelatin and its adulterants using marker peptides
Source: PLoS One. 2022 Aug 12;17(8):e0273021. doi: 10.1371/journal.pone.0273021 (PMC9374224; doi:10.1371/journal.pone.0273021)
Supplement: S1 Table — (XLSX) [file pone.0273021.s005.xlsx]

## Sheet: Samples information
S1 Table. Information on the commercial DHG products used in this study
Standard medicine samples	Sample name	Batch number	Origin of species	Sample source
	DHG	121274–201703	Donkey	National Institutes for Food and Drug Control
	CHG	121695–201802	Cattle	National Institutes for Food and Drug Control
	PHG	121745–201701	Pig	National Institutes for Food and Drug Control
Other samples	Sample name	Batch number	Origin of species	Sample source
	LPJ-1	190301-1	Donkey	Inner Mongolia Gen-incept Biological Medicine Technology Co.
	LPJ-2	1903WA	Donkey	Inner Mongolia Gen-incept Biological Medicine Technology Co.
	LPJ-3	1903WB	Donkey	Inner Mongolia Gen-incept Biological Medicine Technology Co.
	LPJ-4	190405	Donkey	Inner Mongolia Gen-incept Biological Medicine Technology Co.
	LPJ-5	190407	Donkey	Inner Mongolia Gen-incept Biological Medicine Technology Co.
	LPJ-6	190408	Donkey	Inner Mongolia Gen-incept Biological Medicine Technology Co.
	LPJ-7	190505	Donkey	Inner Mongolia Gen-incept Biological Medicine Technology Co.
	LPJ-8	190509	Donkey	Inner Mongolia Gen-incept Biological Medicine Technology Co.
	LPJ-9	190510	Donkey	Inner Mongolia Gen-incept Biological Medicine Technology Co.
	LPJ-10	191101	Donkey	Inner Mongolia Gen-incept Biological Medicine Technology Co.
	MPJ-1	190508-1	Horse	Inner Mongolia Gen-incept Biological Medicine Technology Co.
	MPJ-2	190508-2	Horse	Inner Mongolia Gen-incept Biological Medicine Technology Co.
	MPJ-3	191102	Horse	Inner Mongolia Gen-incept Biological Medicine Technology Co.
	MPJ-4	191103	Horse	Inner Mongolia Gen-incept Biological Medicine Technology Co.
	MPJ-5	191104	Horse	Inner Mongolia Gen-incept Biological Medicine Technology Co.
	NPJ-1	190301-2	Cattle	Inner Mongolia Gen-incept Biological Medicine Technology Co.
	NPJ-2	190406	Cattle	Inner Mongolia Gen-incept Biological Medicine Technology Co.
	NPJ-3	190503	Cattle	Inner Mongolia Gen-incept Biological Medicine Technology Co.
	NPJ-4	191201	Cattle	Inner Mongolia Gen-incept Biological Medicine Technology Co.
	NPJ-5	191202	Cattle	Inner Mongolia Gen-incept Biological Medicine Technology Co.
	ZPJ-1	190301-3	Pig	Inner Mongolia Gen-incept Biological Medicine Technology Co.
	ZPJ-2	190506	Pig	Inner Mongolia Gen-incept Biological Medicine Technology Co.
	ZPJ-3	190507	Pig	Inner Mongolia Gen-incept Biological Medicine Technology Co.
	ZPJ-4	191203	Pig	Inner Mongolia Gen-incept Biological Medicine Technology Co.
	ZPJ-5	200501	Pig	Inner Mongolia Gen-incept Biological Medicine Technology Co.
Commercial samples	Sample name	Trade name	Batch number	Collection place	Origin
	DHG-1	Donkey-hide gelatin	20181006	Dongguan, Guangdong, China	Changsha, Hunan Province
	DHG-2	Donkey-hide gelatin	20181021	Dongguan, Guangdong, China	Changsha, Hunan Province
	DHG-3	Donkey-hide gelatin	20181017	Dongguan, Guangdong, China	Changsha, Hunan Province
	DHG-4	Donkey-hide gelatin	20180307	Dongguan, Guangdong, China	Changsha, Hunan Province
	DHG-5	Donkey-hide gelatin	20190204	Dongguan, Guangdong, China	Changsha, Hunan Province
	DHG-6	Donkey-hide gelatin	201507158	Guangzhou, Guangdong, China	Tangshan, Hebei Province
	DHG-7	Donkey-hide gelatin	18192259	Guangzhou, Guangdong, China	Beijing Municipality
	DHG-8	Donkey-hide gelatin	1712036	Guangzhou, Guangdong, China	Jinan, Shandong Province
	DHG-9	Donkey-hide gelatin	18110801	Guangzhou, Guangdong, China	Zhumadian, Henan Province
	DHG-10	Donkey-hide gelatin	1805056	Guangzhou, Guangdong, China	Liaocheng, Shandong Province
	DHG-11	Donkey-hide gelatin	17100143	Foshan, Guangdong, China	Handan, Hebei Province
	DHG-12	Donkey-hide gelatin	2018040701	Guangzhou, Guangdong, China	Liaocheng, Shandong Province
	DHG-13	Donkey-hide gelatin	17100134	Guangzhou, Guangdong, China	Handan, Hebei Province
	DHG-14	Donkey-hide gelatin	20151114	Guangzhou, Guangdong, China	Hengyang, Hunan Province
	DHG-15	Donkey-hide gelatin	20181006	Guangzhou, Guangdong, China	Liaocheng, Shandong Province
	DHG-16	Donkey-hide gelatin	031121101	Guangzhou, Guangdong, China	Heze, Shandong Province
	DHG-17	Donkey-hide gelatin	9041141	Guangzhou, Guangdong, China	Guangzhou, Guangdong Province
	DHG-18	Donkey-hide gelatin	171001	Foshan, Guangdong, China	Zhoukou, Henan Province
