# Supplementary material for: Species-specific identification of donkey-hide gelatin and its adulterants using marker peptides
Source: PLoS One. 2022 Aug 12;17(8):e0273021. doi: 10.1371/journal.pone.0273021 (PMC9374224; doi:10.1371/journal.pone.0273021)
Supplement: S2 Table — (XLSX) [file pone.0273021.s006.xlsx]

## Sheet: Sheet2
S2 Table. All of the predicted theoretical marker peptides of the four species
Theoretical marker peptides	Collagen	Species
80DCPNAK85	α1(I)	cattle
171STGISVPGPMGPSGPR186	α1(I)	cattle
352GEGGPQGPR360	α1(I)	cattle
781GEAGPSGPAGPTGAR795	α1(I)	cattle
1026DGSPGAK1032	α1(I)	cattle
1066GETGPAGPAGPIGPVGAR1083	α1(I)	cattle
1141GPPGSAGSPGK1151	α1(I)	cattle
83NCPSAR88	α1(I)	pig
127GPSGPPGR134	α1(I)	pig
313GRPGPPGPAGAR324	α1(I)	pig
451GEPGPTGVQGPPGPAGEEGK471	α1(I)	pig
514GSPGPAGPK522	α1(I)	pig
624QGPSGPSGER633	α1(I)	pig
1029DGAPGPK1035	α1(I)	pig
1069GETGPAGPAGPVGPVGAR1086	α1(I)	pig
1144GPPGSAGAPGK1154	α1(I)	pig
1230DLEVDTXLK1238	α1(I)	pig
1408FTYSVIYDGCTSHTGAWGK1426	α1(I)	pig
422GASGPAGVR430	α2(I)	horse
497GPSGEPGKPGDK508	α2(I)	horse
182GLDGLK187	α2(I)	donkey
497GPTGEPGKPGDK508	α2(I)	donkey
326GIPGPVGAAGATGAR340	α2(I)	cattle
359GEPGAVGQPGPPGPSGEEGK378	α2(I)	cattle
380GSTGEIGPAGPPGPPGLR397	α2(I)	cattle
497GPSGDPGK504	α2(I)	cattle
572GIPGEFGLPGPAGAR586	α2(I)	cattle
590GPPGESGAAGPTGPIGSR607	α2(I)	cattle
662GDIGSPGR669	α2(I)	cattle
674GAPGAIGAPGPAGANGDR691	α2(I)	cattle
793TGPPGPSGISGPPGPPGPAGK813	α2(I)	cattle
829SGETGASGPPGFVGEK844	α2(I)	cattle
905GPPGNVGNPGVNGAPGEAGR924	α2(I)	cattle
925DGNPGNDGPPGR936	α2(I)	cattle
1066IGQPGAVGPAGIR1078	α2(I)	cattle
1122SPTSLRPK1129	α2(I)	cattle
1204AQPEDIPVK1212	α2(I)	cattle
1319TNEWQK1324	α2(I)	cattle
1337LPILDIAPLDIGGADQEIR1355	α2(I)	cattle
1356LNIGPVCFK1364	α2(I)	cattle
290GPNGEVGSAGPPGPPGLR307	α2(I)	pig
322AGVMGPPGSR331	α2(I)	pig
332GPTGPAGVR340	α2(I)	pig
359GFPGSPGNVGPAGK372	α2(I)	pig
407GPTGDPGK414	α2(I)	pig
482GIPGEFGLPGPAGPR496	α2(I)	pig
572GDVGSPGR579	α2(I)	pig
703IGPPGPSGISGPPGPPGPAGK723	α2(I)	pig
739TGETGASGPPGFAGEK754	α2(I)	pig
815GPPGAVGNPGVNGAPGEAGR834	α2(I)	pig
847DGQAGHK853	α2(I)	pig
976TGQPGAVGPAGIR988	α2(I)	pig
