# Supplementary material for: Species-specific identification of donkey-hide gelatin and its adulterants using marker peptides
Source: PLoS One. 2022 Aug 12;17(8):e0273021. doi: 10.1371/journal.pone.0273021 (PMC9374224; doi:10.1371/journal.pone.0273021)
Supplement: S3 Table — (XLSX) [file pone.0273021.s007.xlsx]

## Sheet: Proteins
S3 Table. Identification of proteins from the four kinds of gelatins
Checked	Protein FDR Confidence: Combined	Master	Accession	Description	Exp. q-value: Combined	Sum PEP Score	Coverage [%]	# Peptides	# PSMs	# Unique Peptides	# AAs	MW [kDa]	calc. pI	Score Sequest HT: Sequest HT	# Peptides (by Search Engine): Sequest HT	# Razor Peptides	Abundances (Scaled): F1: Sample	Abundances (Scaled): F2: Sample	Abundances (Scaled): F3: Sample	Abundances (Scaled): F4: Sample	Abundances (Scaled): F5: Sample	Abundances (Scaled): F6: Sample	Abundances (Scaled): F7: Sample	Abundances (Scaled): F8: Sample	Abundances (Scaled): F9: Sample	Abundances (Scaled): F10: Sample	Found in Sample: [S1] F1: Sample	Found in Sample: [S2] F2: Sample	Found in Sample: [S3] F3: Sample	Found in Sample: [S4] F4: Sample	Found in Sample: [S5] F5: Sample	Found in Sample: [S6] F6: Sample	Found in Sample: [S7] F7: Sample	Found in Sample: [S8] F8: Sample	Found in Sample: [S9] F9: Sample	Found in Sample: [S10] F10: Sample	# Protein Groups	Modifications
FALSE	High	Master Protein	A0A287A1S6	Collagen alpha-1(I) chain preproprotein OS=Sus scrofa OX=9823 GN=COL1A1 PE=1 SV=1	0	273.327	41	49	500	13	1466	139.2	5.78	1408.5	49	38	91.5	91.2	87	67.8	69.7	78.4	81.5	156.5	129.5	147.1	High	High	High	High	High	High	High	High	High	High	1
FALSE	High	Master Protein	P02453	Collagen alpha-1(I) chain OS=Bos taurus OX=9913 GN=COL1A1 PE=1 SV=3	0	257.896	38	45	446	8	1463	138.9	5.78	1294.59	45	4	395.3	249.9	298.7	18.7	6.6	1.4	0.5	6.7	11.6	10.8	High	High	High	Peak Found	High	Peak Found	Peak Found	High	Peak Found	Peak Found	1
FALSE	High	Master Protein	B9VR88	Collagen alpha-1 type I chain OS=Equus asinus OX=9793 GN=COL1A1 PE=2 SV=1	0	247.563	38	46	492	2	1463	138.9	5.86	1407.77	46	11	4.4	8.5	8.5	246.6	292.8	166.2	264	4.1	1.9	3	Not Found	Not Found	Not Found	High	High	High	High	High	High	High	1
FALSE	High	Master Protein	C0HJN7	Collagen alpha-1(I) chain (Fragments) OS=Tapirus terrestris OX=9801 GN=COL1A1 PE=1 SV=1	0	238.764	54	44	457	4	963	85.6	9.76	1266.42	44	2	87.3	83	83.6	129.5	120.7	113	125.9	111.6	82	63.3	High	High	High	High	High	High	High	High	High	High	1
FALSE	High	Master Protein	C0HJN9	Collagen alpha-1(I) chain (Fragments) OS=Equus sp. OX=46122 GN=COL1A1 PE=1 SV=1	0	230.103	58	41	429	1	895	79.2	9.48	1253.58	41	0	147.6	73.9	84.1	90.6	142.9		231.6		229.3		Peak Found	Peak Found	Peak Found	High	High	Not Found	High	High	High	High	1
FALSE	High	Master Protein	A0A480XY88	Collagen alpha-2(I) chain OS=Sus scrofa OX=9823 PE=4 SV=1	0	103.634	24	28	144	1	1296	121.1	9.73	387.35	28	25	87.7	122.1	114.3	47.4	47.8	61	45.7	141.4	174.5	158.2	Not Found	Not Found	Peak Found	Not Found	Not Found	Peak Found	Not Found	High	High	High	1
FALSE	High	Master Protein	A0A480R890	Collagen alpha-2(I) chain OS=Sus scrofa OX=9823 PE=4 SV=1	0	86.486	23	23	114	1	1161	113.2	8.34	315.31	23	0		78.6	91.2			388	207.2		80.2	154.7	Not Found	Peak Found	Peak Found	Not Found	Not Found	Peak Found	Peak Found	Not Found	Peak Found	High	1
FALSE	High	Master Protein	B9VR89	Collagen alpha-2 type I chain OS=Equus asinus OX=9793 GN=COL1A2 PE=2 SV=1	0	81.358	18	23	167	1	1364	128.6	9.09	448.06	23	0		37.9		414.3	441.6	30.9		10	65.3		Not Found	Peak Found	Not Found	High	High	Peak Found	Not Found	Peak Found	Peak Found	Not Found	1
FALSE	High	Master Protein	F6RTI8	Collagen type I alpha 2 chain OS=Equus caballus OX=9796 GN=COL1A2 PE=4 SV=2	0	76.132	18	24	147	4	1364	128.6	9.03	396.3	24	8	0.7	1	0.7	227.8	198.6	282.6	282.1	0.9	2.8	2.8	Peak Found	Peak Found	Peak Found	Peak Found	Peak Found	High	High	Peak Found	Peak Found	Peak Found	1
FALSE	High	Master Protein	P02465	Collagen alpha-2(I) chain OS=Bos taurus OX=9913 GN=COL1A2 PE=1 SV=2	0	74.539	20	25	172	7	1364	129	9.14	415.57	25	5	178.6	177.2	181.1	137.4	117.5	131.7	73.7	0.4	1.4	1	High	High	High	Peak Found	Peak Found	Not Found	Peak Found	Peak Found	Not Found	Not Found	1
FALSE	High	Master Protein	A0A287B5W2	Trypsinogen isoform X1 OS=Sus scrofa OX=9823 GN=LOC100302368 PE=3 SV=1	0	60.246	55	9	99	9	246	25.9	7.18	314.13	9	0	104.9	65.8	58.4	135	121.2	124.9	112.1	101.8	74.6	101.4	High	High	High	High	High	High	High	High	High	High	1
FALSE	High	Master Protein	Q08E14	Collagen alpha-1(III) chain OS=Bos taurus OX=9913 GN=COL3A1 PE=2 SV=1	0	59.975	10	11	85	7	1466	138.4	6.43	180.63	11	6	163.5	74.4	79.5	153.2	179	18.6	136.3	66.7	57.1	71.7	High	High	High	Peak Found	Peak Found	Peak Found	Peak Found	High	High	High	1
FALSE	High	Master Protein	P02769	Serum albumin OS=Bos taurus OX=9913 GN=ALB PE=1 SV=4	0	51.816	24	12	31	10	607	69.2	6.18	74.63	12	2	713.6	62.6	48.5	56.4	30.4	23.2	25	34.5	2.4	3.6	High	High	Peak Found	High	High	Peak Found	High	High	Peak Found	High	1
FALSE	High	Master Protein	A0A480KMZ0	Collagen alpha-3(VI) chain isoform X4 OS=Sus scrofa OX=9823 PE=4 SV=1	0	46.887	8	18	47	9	2705	291.8	7.58	93.72	18	8	18.2	11.1	21.9	38.3	191.9	15	47.7	550.2	40	65.6	Peak Found	Peak Found	Peak Found	High	High	Peak Found	High	High	High	High	1
FALSE	High	Master Protein	A0A480S2Q6	Actin, cytoplasmic 2 OS=Sus scrofa OX=9823 PE=3 SV=1	0	44.81	30	6	58	2	333	36.9	5.15	146.79	6	5	90.5	62.7	58.9	73.5	222.1	50	217	144.4	22.3	58.6	High	Not Found	Not Found	High	High	Not Found	High	High	High	Peak Found	1
FALSE	High	Master Protein	F6QAT0	Collagen type VI alpha 3 chain OS=Equus caballus OX=9796 GN=COL6A3 PE=4 SV=2	0	32.381	5	13	38	4	2867	310.1	8.06	79.45	13	0				197	463.6	174.9	164.6				Not Found	Not Found	Not Found	High	High	High	High	High	High	High	1
FALSE	High	Master Protein	F6R4Y3	Collagen type III alpha 1 chain OS=Equus caballus OX=9796 GN=COL3A1 PE=4 SV=2	0	32.143	11	10	56	7	1439	135.5	6.87	106.97	10	1	52.8	48.4	52.6	198.2	167	143.9	148.3	47.6	52.9	88.3	High	Peak Found	Peak Found	High	High	High	High	Peak Found	High	High	1
FALSE	High	Master Protein	A0A480MGB9	Serum albumin preproprotein (Fragment) OS=Sus scrofa OX=9823 PE=4 SV=1	0	30.638	14	8	21	5	607	69.5	6.49	50.33	8	0	11.2		8.4	15.8	17.6		22.1	901.6	10.7	12.5	Peak Found	Not Found	Peak Found	Peak Found	Peak Found	Not Found	Peak Found	High	Peak Found	High	1
FALSE	High	Master Protein	A0A480VV89	Collagen alpha-1(III) chain preproprotein OS=Sus scrofa OX=9823 PE=4 SV=1	0	25.505	8	8	46	4	1441	135.9	6.74	104.36	8	0			7.5			17.5		269.2	231	474.8	Not Found	Not Found	Peak Found	Not Found	Not Found	Peak Found	Not Found	High	High	High	1
FALSE	High	Master Protein	E1BB91	Collagen type VI alpha 3 chain OS=Bos taurus OX=9913 GN=COL6A3 PE=1 SV=2	0	24.114	5	13	24	5	3132	339.4	6.37	52.24	13	2	205.1	237.8	197.2			57.2		99.9	113.3	89.5	High	High	High	Not Found	Not Found	Not Found	Not Found	Peak Found	Peak Found	Peak Found	1
FALSE	High	Master Protein	A0A3Q2H333	Serum albumin OS=Equus caballus OX=9796 GN=ALB PE=4 SV=1	0	23.969	8	6	20	5	617	69.3	6.2	59.28	6	0				107	884.8			8.2			Not Found	Not Found	Not Found	High	High	High	High	Peak Found	Not Found	Not Found	1
FALSE	High	Master Protein	A0A480DPQ6	Actin, cytoplasmic 1 OS=Sus scrofa OX=9823 PE=3 SV=1	0	23.569	20	5	40	1	376	41.8	5.39	91.7	5	0				665.3	183.1			151.5			Not Found	Not Found	Not Found	High	Peak Found	Not Found	Not Found	Peak Found	Not Found	Not Found	1
FALSE	High	Master Protein	A0A3Q1MF62	Histone H2A OS=Bos taurus OX=9913 PE=3 SV=1	0	22.006	41	3	22	1	140	15.1	10.54	60.26	3	2	86.1	29.8	33.1	128.6	351.4	19.1	128.8	210.3		12.8	High	Not Found	Not Found	High	High	High	High	High	Not Found	High	1
FALSE	High	Master Protein	A0A481C381	Actin, alpha skeletal muscle OS=Sus scrofa OX=9823 PE=3 SV=1	0	21.959	20	5	40	1	376	41.6	5.31	90.92	5	0											Not Found	Not Found	Not Found	High	Not Found	Not Found	Not Found	Not Found	Not Found	Not Found	1
FALSE	High	Master Protein	A0A480RHE1	Collagen alpha-1(VI) chain OS=Sus scrofa OX=9823 PE=4 SV=1	0	19.121	6	5	37	5	855	89.2	5.52	97.2	5	0	84.9	22.5	19.9	125.5	206.1	54.7	71.3	307.5	34.5	73.2	High	High	High	High	High	High	High	High	High	High	1
FALSE	High	Master Protein	F2Z4I6	Histone H2A OS=Bos taurus OX=9913 GN=HIST2H2AB PE=3 SV=2	0	18.455	47	3	15	1	130	14	10.89	40.03	3	0											Not Found	Not Found	Not Found	Not Found	High	Not Found	High	High	Not Found	Not Found	1
FALSE	High	Master Protein	A0A3Q2HXD5	Vimentin OS=Equus caballus OX=9796 GN=VIM PE=3 SV=1	0	18.031	17	8	25	8	495	56.9	5.27	51.08	8	0	38	40.1	13.7	91.6	279.7	103.3	157.8	198.2	41.3	36.3	High	High	Peak Found	High	High	High	High	High	Peak Found	Peak Found	1
FALSE	High	Master Protein	A0A480RQY8	Collagen alpha-2(VI) chain isoform 2C2 OS=Sus scrofa OX=9823 PE=4 SV=1	0	17.952	8	8	26	2	1018	108	6.3	48.15	8	0		70	69.7	97.6	75.2	74.1	94.9	279.6	207.5	31.3	Not Found	Peak Found	Peak Found	Peak Found	Peak Found	Peak Found	Peak Found	High	High	High	1
FALSE	High	Master Protein	G3X6N3	Serotransferrin OS=Bos taurus OX=9913 GN=TF PE=1 SV=2	0	16.645	5	2	8	2	704	77.7	7.17	26.38	2	0	85.1			626	55.2	112.3		116.8	4.7		Peak Found	Not Found	Not Found	High	High	High	High	High	Peak Found	Not Found	1
FALSE	High	Master Protein	F6SKT2	Lumican OS=Equus caballus OX=9796 GN=LUM PE=4 SV=1	0	16.528	19	7	63	3	341	38.8	6.68	99.45	7	5	77.9	20.8	24.4	142.1	175.9	47.8	149.6	180.4	70.8	110.3	Not Found	Not Found	Not Found	High	High	High	High	Not Found	Peak Found	Not Found	1
FALSE	High	Master Protein	F6SS14	IF rod domain-containing protein OS=Equus caballus OX=9796 GN=KRT10B PE=3 SV=2	0	16.498	9	5	22	2	557	57.5	5.19	41.16	5	2	54.2	78.1	46.5	123.3	16.8	251.3	269.1	18.7	100	41.9	High	Peak Found	Not Found	High	High	High	High	Not Found	Not Found	Not Found	1
FALSE	High	Master Protein	F1SQ09	Lumican OS=Sus scrofa OX=9823 GN=LUM PE=1 SV=1	0	16.044	20	7	59	3	341	38.8	6.24	91.49	7	0			306.4	9.3			8.2	182.9	274.8	218.5	Not Found	Not Found	Peak Found	Peak Found	Not Found	Not Found	Peak Found	High	High	High	1
FALSE	High	Master Protein	F6W7V0	IF rod domain-containing protein OS=Equus caballus OX=9796 GN=KRT5 PE=3 SV=2	0	15.738	14	7	24	4	566	60.3	8.13	47.47	7	1				152.9		224.9	463.3		89	69.9	Not Found	Not Found	Not Found	High	High	High	High	Not Found	Peak Found	Peak Found	1
FALSE	High	Master Protein	F1MKG2	Collagen type VI alpha 2 chain OS=Bos taurus OX=9913 GN=COL6A2 PE=1 SV=3	0	15.718	8	8	23	2	979	105.1	7.11	41.67	8	6	93.1	24.6	20.4	28.1	297	33.5	15.1	476.3	11.8		High	High	High	Not Found	Not Found	Not Found	Not Found	Not Found	Not Found	Not Found	1
FALSE	High	Master Protein	F7CGV8	Collagen type VI alpha 2 chain OS=Equus caballus OX=9796 GN=COL6A2 PE=4 SV=2	0	15.618	7	7	21	2	1018	108.5	6.27	36.63	7	0					327.9	432.2	239.8				Not Found	Not Found	Not Found	High	High	High	Peak Found	Not Found	Not Found	Not Found	1
FALSE	High	Master Protein	P12763	Alpha-2-HS-glycoprotein OS=Bos taurus OX=9913 GN=AHSG PE=1 SV=2	0	15.513	11	2	19	2	359	38.4	5.5	54.56	2	0	185.2	7.7	9.8	473.9	120.5	36.6	50.1	79.3	10.3	26.5	High	High	High	High	High	High	High	High	High	High	1
FALSE	High	Master Protein	P34955	Alpha-1-antiproteinase OS=Bos taurus OX=9913 GN=SERPINA1 PE=1 SV=1	0	14.957	16	3	11	3	416	46.1	6.52	34.48	3	0				609.7		390.3					High	Not Found	Not Found	High	High	High	High	High	High	Not Found	1
FALSE	High	Master Protein	A0A3Q2I6F9	IF rod domain-containing protein OS=Equus caballus OX=9796 GN=KRT5 PE=3 SV=1	0	14.415	12	7	23	3	649	66.5	8.25	53.63	7	2	40.3	138.5	130.5	192.3	90.2	90.7	203.5		50.5	63.5	Not Found	Peak Found	Peak Found	High	High	High	High	Not Found	Not Found	Not Found	1
FALSE	High	Master Protein	Q05443	Lumican OS=Bos taurus OX=9913 GN=LUM PE=1 SV=1	0	13.929	16	6	55	2	342	38.7	6.35	84.3	6	0	842.7	157.3									High	Peak Found	Not Found	Not Found	Not Found	Not Found	Not Found	Not Found	Not Found	Not Found	1
FALSE	High	Master Protein	A0A286ZWN6	Uncharacterized protein OS=Sus scrofa OX=9823 PE=4 SV=1	0	13.66	22	3	4	3	260	27.5	7.65	14.3	3	0						283.7		716.3			Not Found	Not Found	Not Found	Not Found	Not Found	Peak Found	Not Found	High	Not Found	Not Found	1
FALSE	High	Master Protein	A0A3Q2IA12	Decorin OS=Equus caballus OX=9796 GN=DCN PE=3 SV=1	0	11.932	17	5	7	5	331	36.9	8.73	17.51	5	0					86.7	247.5	372.7	241.7		51.5	Not Found	Not Found	Not Found	High	High	Peak Found	High	Peak Found	Not Found	Peak Found	1
FALSE	High	Master Protein	A0A480JKS6	IgG heavy chain OS=Sus scrofa OX=9823 PE=4 SV=1	0	11.51	10	3	5	1	466	51.3	8.15	16.93	3	2	42.7		3.6					539.6	159.1	255	Peak Found	Not Found	Peak Found	Not Found	Not Found	Not Found	Not Found	High	Not Found	Not Found	1
FALSE	High	Master Protein	A0A287ANW5	Elongation factor 1-alpha OS=Sus scrofa OX=9823 GN=EEF1A1 PE=1 SV=1	0	11.31	15	3	17	3	414	44.9	9.06	41.74	3	0		101	82.9	169.7	59.6	135.5	163	132.4	77	78.9	High	High	High	High	High	High	High	High	High	High	1
FALSE	High	Master Protein	A0A3Q2GSM3	Uncharacterized protein OS=Equus caballus OX=9796 GN=ENO1 PE=3 SV=1	0	11.177	7	3	6	2	693	74.4	9.28	15.05	3	0							1000				Not Found	Not Found	Not Found	High	Not Found	Not Found	High	Not Found	Not Found	Not Found	1
FALSE	High	Master Protein	A0A480QYN9	Hemoglobin subunit beta OS=Sus scrofa OX=9823 PE=3 SV=1	0	10.986	19	4	8	2	234	25.3	9.79	18.6	4	1				88.4	61	84.4	57	608.2	30.3	70.7	Not Found	Not Found	Not Found	Not Found	Not Found	Peak Found	Peak Found	High	High	High	1
FALSE	High	Master Protein	M0QVZ6	Keratin, type II cytoskeletal 5 OS=Bos taurus OX=9913 GN=KRT5 PE=3 SV=2	0	10.175	9	5	22	0	594	62.6	8.15	45.6	5	0											Not Found	Not Found	Not Found	Not Found	Not Found	Not Found	Not Found	Not Found	Not Found	Not Found	1
FALSE	High	Master Protein	A0A480U0A9	Heat shock cognate 71 kDa protein isoform X1 OS=Sus scrofa OX=9823 PE=3 SV=1	0	9.592	10	2	8	2	521	56.9	6.39	8.8	2	0											High	Not Found	High	High	High	Not Found	Not Found	High	Not Found	High	1
FALSE	High	Master Protein	F1SGG6	IF rod domain-containing protein OS=Sus scrofa OX=9823 GN=KRT6A PE=1 SV=3	0	9.553	11	6	14	1	602	63.1	7.74	19.3	6	1		69.1	95.1	137					320.5	378.3	Not Found	Not Found	Not Found	Not Found	Not Found	Not Found	Not Found	High	High	High	1
FALSE	High	Master Protein	F6SX07	Galectin OS=Equus caballus OX=9796 GN=LOC100066370 PE=4 SV=2	0	8.833	29	3	6	3	139	15.6	6.54	11.5	3	0				206.3	78.8	262.9	409.8		42.3		Not Found	Not Found	Not Found	High	High	Peak Found	High	Not Found	Peak Found	Not Found	1	Met-loss+Acetyl [N-Term]
FALSE	High	Master Protein	A0A3Q1M8J9	Glyceraldehyde-3-phosphate dehydrogenase OS=Bos taurus OX=9913 GN=GAPDH PE=1 SV=1	0	8.775	10	2	3	2	376	40.5	9.13	10.3	2	0											Not Found	Not Found	Not Found	High	High	Not Found	High	Not Found	Not Found	Not Found	1
FALSE	High	Master Protein	L8B180	IgG heavy chain OS=Sus scrofa OX=9823 GN=IGHG PE=2 SV=1	0	8.615	11	3	5	1	464	50.8	7.05	15.68	3	0											Not Found	Not Found	Not Found	Not Found	Not Found	Not Found	Not Found	High	Not Found	Not Found	1
FALSE	High	Master Protein	A0A480W245	Alpha-enolase isoform 1 OS=Sus scrofa OX=9823 PE=4 SV=1	0	8.118	12	2	5	1	266	29.3	5.6	12.1	2	0								737.6	262.4		Not Found	Not Found	Not Found	Not Found	Not Found	Not Found	Not Found	High	Peak Found	Not Found	1
FALSE	High	Master Protein	F1MI16	Claudin OS=Bos taurus OX=9913 GN=CLDN11 PE=3 SV=2	0	8.114	12	1	4	1	208	22.1	7.91	17.01	1	0	1000										High	Not Found	Not Found	High	Not Found	Not Found	Not Found	Not Found	Not Found	Not Found	1
FALSE	High	Master Protein	F1SN67	Fibrillin-1 OS=Sus scrofa OX=9823 GN=FBN1 PE=1 SV=3	0	8.048	2	5	7	1	2871	312.2	4.93	10.23	5	0		53.9	100.9	81.6	121.9	35.6	149.4	136.1	64.9	255.7	Not Found	Peak Found	Peak Found	Peak Found	Peak Found	Peak Found	Peak Found	High	Peak Found	Peak Found	1
FALSE	High	Master Protein	P21793	Decorin OS=Bos taurus OX=9913 GN=DCN PE=1 SV=2	0	8.015	14	4	12	4	360	39.9	8.51	23.31	4	0	128.2	83.5	63.9					256.6	203.9	263.9	High	High	High	Not Found	Not Found	Not Found	Not Found	High	High	High	1
FALSE	High	Master Protein	A0A480WWU3	Neuroblast differentiation-associated protein AHNAK isoform X1 OS=Sus scrofa OX=9823 PE=4 SV=1	0	7.848	6	4	7	4	1834	192	6.73	8.32	4	0	39.9	74.3	68			126.2	454.7	40.9	93.2	102.6	Peak Found	Peak Found	Peak Found	Not Found	High	Peak Found	High	High	Peak Found	Peak Found	1
FALSE	High	Master Protein	A0A480XT72	Collagen alpha-2(V) chain preproprotein OS=Sus scrofa OX=9823 PE=4 SV=1	0	7.611	1	1	12	1	1499	145.2	6.68	39.47	1	0	177			160.3	176.1	24.3	173.5	190.2	29.7	68.8	High	High	High	High	High	High	High	High	High	High	1
FALSE	High	Master Protein	A0A287BHY5	IF rod domain-containing protein OS=Sus scrofa OX=9823 GN=KRT2 PE=1 SV=1	0	7.484	8	4	6	3	639	65.6	7.52	12.26	4	0	62.1								404.5	533.4	Peak Found	Not Found	Not Found	Not Found	Not Found	Not Found	Not Found	Not Found	High	High	1
FALSE	High	Master Protein	L8B0W0	IgG heavy chain OS=Sus scrofa OX=9823 GN=IGHG PE=2 SV=1	0	7.47	6	2	4	1	460	50.7	8.15	14.12	2	0								697.2	302.8		Not Found	Not Found	Not Found	Not Found	Not Found	Not Found	Not Found	High	Peak Found	Not Found	1
FALSE	High	Master Protein	A0A481CL57	Tubulin alpha chain OS=Sus scrofa OX=9823 PE=3 SV=1	0	7.459	12	4	6	1	466	51.9	5.06	7.17	4	0	40.9	36.9	32.2	185	532.1		73.7		99.2		Peak Found	Peak Found	Peak Found	High	High	Not Found	Peak Found	High	Peak Found	Not Found	1
FALSE	High	Master Protein	A0A480KLF3	Tubulin alpha chain OS=Sus scrofa OX=9823 PE=3 SV=1	0	7.386	12	4	9	1	466	51.9	5.06	12.98	4	1	33.9	25.6	46.1	204.6	122.7	98.7	90.1	322	13	43.3	Peak Found	High	High	High	High	Peak Found	High	Peak Found	Peak Found	Peak Found	1
FALSE	High	Master Protein	A0A480ST93	Signal-regulatory protein gamma isoform 1 OS=Sus scrofa OX=9823 PE=4 SV=1	0	7.351	7	2	4	1	571	62.1	6.21	13.25	2	0											Not Found	Not Found	Not Found	Not Found	Not Found	Not Found	Not Found	High	Not Found	Not Found	1
FALSE	High	Master Protein	F6PVJ6	Osteoglycin OS=Equus caballus OX=9796 GN=OGN PE=4 SV=2	0	7.334	15	4	12	2	298	34.1	6.79	20.99	4	0	60.9	72.5	76.5	83.4	310.3	88.8	307.6				Peak Found	Peak Found	Peak Found	High	High	Peak Found	High	Not Found	Not Found	Not Found	1
FALSE	High	Master Protein	A0A480ZTS9	Keratin, type I cytoskeletal 15 (Fragment) OS=Sus scrofa OX=9823 PE=3 SV=1	0	7.28	10	4	15	1	363	38.8	4.92	27.98	4	0		55.3							447	497.7	Not Found	Peak Found	Not Found	Not Found	Not Found	Not Found	Not Found	Not Found	High	High	1
FALSE	High	Master Protein	Q3T085	OGN protein OS=Bos taurus OX=9913 GN=OGN PE=2 SV=1	0	7.262	15	4	14	1	299	34.2	5.62	26.83	4	0	104.6	124.5	131.5	131.4	135.6	152.6	219.7				High	High	High	Peak Found	Peak Found	Peak Found	Peak Found	Not Found	Not Found	Not Found	1
FALSE	High	Master Protein	A0A480EAA3	Mimecan isoform 2 OS=Sus scrofa OX=9823 PE=4 SV=1	0	7.257	15	4	12	1	300	34.2	6.09	22.03	4	3	354.5	94	60.7	28.6		45.1	119.8	243.8	22.1	31.3	Not Found	Not Found	Not Found	Not Found	Not Found	Peak Found	Peak Found	High	Peak Found	Peak Found	1
FALSE	High	Master Protein	F7CKI7	Fibrillin 1 OS=Equus caballus OX=9796 GN=FBN1 PE=4 SV=2	0	7.101	2	5	6	1	3030	328	5.03	7.93	5	1					297.9			702.1			Not Found	Not Found	Not Found	Not Found	Not Found	Not Found	High	Not Found	Not Found	Not Found	1
FALSE	High	Master Protein	A0A1K0FUE2	Globin A1 OS=Equus caballus OX=9796 GN=GLNA1 PE=3 SV=1	0	6.905	24	3	5	1	147	16.1	7.02	10.45	3	0											Not Found	Not Found	Not Found	Not Found	Not Found	Not Found	High	Not Found	Not Found	Not Found	1
FALSE	High	Master Protein	F6ZGD1	Myosin light chain 1 OS=Equus caballus OX=9796 GN=MYL1 PE=4 SV=2	0	6.847	27	4	7	3	193	20.8	5.1	16.59	4	0		113	127.9			139.6	619.4				Not Found	Peak Found	High	Not Found	Not Found	High	High	Not Found	Not Found	Not Found	1
FALSE	High	Master Protein	A0A3Q1M7S1	Fibrillin-1 OS=Bos taurus OX=9913 GN=FBN1 PE=1 SV=1	0	6.667	1	4	5	1	2990	323.9	5.01	6.74	4	0											High	Not Found	Not Found	Not Found	Not Found	Not Found	Not Found	Not Found	Not Found	Not Found	1
FALSE	High	Master Protein	I3LJ52	Chymotrypsinogen B2 OS=Sus scrofa OX=9823 GN=CTRB2 PE=3 SV=1	0	6.491	11	2	12	2	263	27.5	7.03	28.86	2	0	103.5	36.4	58.6	90	74.1	166	107.1	113.5	62.8	188.1	High	High	High	High	High	High	High	High	High	High	1
FALSE	High	Master Protein	F7B7X0	Keratin 1 OS=Equus caballus OX=9796 GN=KRT1 PE=3 SV=2	0	6.468	5	3	5	2	626	64.7	7.78	6.03	3	0				281.2			718.8				Not Found	Not Found	Not Found	High	Not Found	Not Found	High	Not Found	Not Found	Not Found	1
FALSE	High	Master Protein	P04272	Annexin A2 OS=Bos taurus OX=9913 GN=ANXA2 PE=1 SV=2	0	6.44	8	2	2	2	339	38.6	7.31	4.49	2	0											Not Found	Not Found	Not Found	High	Not Found	Not Found	Not Found	High	Not Found	Not Found	1
FALSE	High	Master Protein	Q29069	Myosin light chain OS=Sus scrofa OX=9823 PE=2 SV=2	0	6.31	21	3	7	2	150	16.7	4.68	14.4	3	0			621.7				276.3	102			Not Found	High	High	Not Found	Not Found	High	High	Peak Found	Not Found	Not Found	1	Met-loss+Acetyl [N-Term]
FALSE	High	Master Protein	G3N0V2	Keratin 1 OS=Bos taurus OX=9913 GN=KRT1 PE=1 SV=2	0	6.169	6	3	6	2	606	63.1	8.46	9.76	3	0	276.7	359.6								363.7	Peak Found	High	High	Not Found	Not Found	Not Found	Not Found	Not Found	Not Found	Peak Found	1
FALSE	High	Master Protein	A0A480JI04	Sushi repeat-containing protein SRPX isoform 1 OS=Sus scrofa OX=9823 PE=4 SV=1	0	6.155	4	1	4	1	429	47.4	8.75	10.15	1	0	144.8	18.5	56.1		177.7	175.3	155.9	144.5	30.8	96.4	High	Peak Found	Peak Found	Not Found	High	Peak Found	Peak Found	High	Peak Found	Peak Found	1
FALSE	High	Master Protein	F7CAC5	Ig-like domain-containing protein OS=Equus caballus OX=9796 PE=4 SV=2	0	6.146	22	2	6	2	130	13.6	8.75	15.54	2	0		81.1		202.7	317	222	49.7	40.5	46.1	40.9	Not Found	Peak Found	Not Found	High	High	High	Peak Found	Peak Found	Peak Found	Peak Found	1
FALSE	High	Master Protein	A0A480NXD1	Alpha-1-antichymotrypsin (Fragment) OS=Sus scrofa OX=9823 PE=3 SV=1	0	6.14	8	2	2	2	337	38.3	8.1	5.42	2	0				152.5		278.3		335.6	233.7		Not Found	Not Found	Not Found	Peak Found	Not Found	Peak Found	Not Found	High	Peak Found	Not Found	1
FALSE	High	Master Protein	A6QQQ3	Prolargin OS=Bos taurus OX=9913 GN=PRELP PE=2 SV=1	0	6.051	10	4	11	2	381	43.7	9.52	18.92	4	2	89.8	60.8	68.1	157	419.9		16.3	171.1	4.3	12.7	High	High	High	Not Found	Not Found	Not Found	Not Found	Not Found	Not Found	Not Found	1
FALSE	High	Master Protein	A0A480JKT3	IgG heavy chain OS=Sus scrofa OX=9823 PE=4 SV=1	0	6.025	6	2	2	1	462	50.4	7.5	5.08	2	0											Not Found	Not Found	Not Found	Not Found	Not Found	Not Found	Not Found	High	Not Found	Not Found	1
FALSE	High	Master Protein	B5BV09	Alpha-1-antitrypsin OS=Equus caballus OX=9796 GN=Spi2-10 PE=2 SV=1	0	5.955	5	1	5	1	421	46.7	5.31	14.69	1	0				303.8	287.1	95.7	313.4				Not Found	Not Found	Not Found	High	High	High	High	Not Found	Not Found	Not Found	1
FALSE	High	Master Protein	A0A481AQU9	Periostin isoform 8 OS=Sus scrofa OX=9823 PE=4 SV=1	0	5.868	4	3	5	3	833	92.8	8.47	9.51	3	0								1000			Not Found	Not Found	Not Found	Not Found	High	Not Found	Not Found	High	Not Found	High	1
FALSE	High	Master Protein	F1RQI0	Uncharacterized protein OS=Sus scrofa OX=9823 GN=COL12A1 PE=1 SV=3	0	5.823	1	3	11	3	3065	332.6	5.49	22.24	3	0	71.9	20.2	19.7	13.6	22.6	32.4	34	114.2	337.1	334.4	High	High	High	High	Peak Found	Peak Found	High	High	High	High	1
FALSE	High	Master Protein	F6ST15	IF rod domain-containing protein OS=Equus caballus OX=9796 GN=KRT81 PE=3 SV=1	0	5.801	7	4	4	4	507	55.3	6.11	6.96	4	0						928.8		46.7	24.6		Not Found	Not Found	Not Found	Not Found	Not Found	High	Not Found	Peak Found	Peak Found	Not Found	1
FALSE	High	Master Protein	A0A480W015	Tropomyosin alpha-1 chain isoform X1 (Fragment) OS=Sus scrofa OX=9823 PE=3 SV=1	0	5.78	9	3	6	3	339	38.3	5.1	11.48	3	0			76.3	242.9		192.2	406.1	82.6			High	High	Peak Found	Peak Found	Not Found	Peak Found	High	Peak Found	Not Found	Not Found	1
FALSE	High	Master Protein	A0A3Q2H1S6	Collagen type VI alpha 5 chain OS=Equus caballus OX=9796 GN=COL6A5 PE=4 SV=1	0	5.777	1	2	2	2	2358	263.9	6.14	3.63	2	0	116.6				756.2	127.3					Peak Found	Not Found	Not Found	Not Found	High	Peak Found	Not Found	Not Found	Not Found	Not Found	1
FALSE	High	Master Protein	A0A287AEL2	IF rod domain-containing protein OS=Sus scrofa OX=9823 GN=KRT14 PE=1 SV=1	0	5.765	5	3	18	1	514	56	5.34	33.84	3	0		142.7			63.2	701.7	76.3	16.1			High	High	High	High	Peak Found	High	High	Peak Found	High	Not Found	1
FALSE	High	Master Protein	A0A3Q2HBR4	Haptoglobin OS=Equus caballus OX=9796 GN=LOC100067869 PE=3 SV=1	0	5.623	9	3	8	3	369	40.6	6.14	16.66	3	0				394.8	605.2						Not Found	Not Found	Not Found	High	High	Not Found	Not Found	Not Found	Not Found	Not Found	1
FALSE	High	Master Protein	F6PJX6	Keratin 13 OS=Equus caballus OX=9796 GN=KRT13 PE=3 SV=2	0	5.612	6	3	9	1	469	50.3	4.83	16.84	3	0						142.9	203.9		653.1		Not Found	Not Found	Not Found	Not Found	Not Found	Peak Found	High	Not Found	Peak Found	Not Found	1
FALSE	High	Master Protein	A0A480NRZ3	Lamin isoform A OS=Sus scrofa OX=9823 PE=3 SV=1	0	5.537	4	1	2	1	704	77.9	7.87	7.07	1	0											Not Found	Not Found	Not Found	Not Found	High	Not Found	Not Found	High	Not Found	Not Found	1
FALSE	High	Master Protein	A0A3Q1MIW0	Alpha-fetoprotein OS=Bos taurus OX=9913 GN=AFP PE=1 SV=1	0	5.227	4	1	2	1	601	67.8	6.57	7.79	1	0											Not Found	Not Found	Not Found	High	Not Found	High	Not Found	Not Found	Not Found	Not Found	1
FALSE	High	Master Protein	A0A480VAX3	Pyruvate kinase OS=Sus scrofa OX=9823 PE=3 SV=1	0	5.197	8	3	3	3	564	61.2	8.02	4.36	3	0											Not Found	Not Found	Not Found	Not Found	High	Not Found	High	Not Found	Not Found	Not Found	1
FALSE	High	Master Protein	Q5EEL9	Skeletal muscle myosin regulatory light chain 2 (Fragment) OS=Sus scrofa OX=9823 GN=HUMMLC2B PE=4 SV=1	0	5.176	32	2	2	2	95	10.6	4.88	5.93	2	0		67.3					932.7				Not Found	Peak Found	Not Found	Not Found	Not Found	Not Found	High	Not Found	Not Found	Not Found	1
FALSE	High	Master Protein	F6RZ46	Proline and arginine rich end leucine rich repeat protein OS=Equus caballus OX=9796 GN=PRELP PE=4 SV=1	0	5.074	10	4	9	2	379	43.4	9.54	11.59	4	0				197.3	480		322.7				Not Found	Not Found	Not Found	Peak Found	High	Not Found	Peak Found	Not Found	Not Found	Not Found	1
FALSE	High	Master Protein	A0A3Q1M139	IF rod domain-containing protein OS=Bos taurus OX=9913 GN=LOC618455 PE=3 SV=1	0	5.043	7	3	10	2	409	46.3	4.82	20.14	3	0		503.8	496.2								Not Found	High	High	Not Found	Not Found	Not Found	Not Found	Not Found	Not Found	Not Found	1	Met-loss+Acetyl [N-Term]
FALSE	High	Master Protein	F7E3Y7	Heat shock protein family B (small) member 1 OS=Equus caballus OX=9796 GN=HSPB1 PE=3 SV=1	0	5.016	11	1	2	1	209	23.1	6.55	3.69	1	0					358.3		641.7				Not Found	Not Found	Not Found	Not Found	High	Not Found	High	Not Found	Not Found	Not Found	1
FALSE	High	Master Protein	F1SS24	Uncharacterized protein OS=Sus scrofa OX=9823 GN=FN1 PE=1 SV=2	0	5.015	1	2	3	2	2462	270.4	5.6	8.4	2	0				284.7	472.9		242.3				Not Found	Not Found	Not Found	High	High	Not Found	Peak Found	High	Not Found	Not Found	1
FALSE	High	Master Protein	A0A480JMS0	Fibrinogen alpha chain isoform X1 OS=Sus scrofa OX=9823 PE=4 SV=1	0	4.978	3	2	3	2	872	95.8	6.32	5.67	2	0								1000			Not Found	Not Found	Not Found	Not Found	Not Found	Not Found	Not Found	High	Not Found	Not Found	1
FALSE	High	Master Protein	F6QHY2	Collagen type VI alpha 6 chain OS=Equus caballus OX=9796 GN=COL6A6 PE=4 SV=2	0	4.962	1	1	1	1	2209	243.1	7.24	3.02	1	0											Not Found	Not Found	Not Found	Not Found	High	Not Found	Not Found	Not Found	Not Found	Not Found	1
FALSE	High	Master Protein	F7CSL8	SERPIN domain-containing protein OS=Equus caballus OX=9796 GN=SPI2 PE=3 SV=2	0	4.961	5	2	3	2	421	46.8	5.57	3.53	2	0											Not Found	Not Found	Not Found	Not Found	Not Found	Not Found	High	Not Found	Not Found	Not Found	1
FALSE	High	Master Protein	A0A480W9R0	Tubulin beta chain (Fragment) OS=Sus scrofa OX=9823 PE=3 SV=1	0	4.939	6	2	6	2	433	48.5	5.2	9.05	2	0	546.1	124.5	6.5	130.6	39.2	67.3	28.2	22.8	34.9		Peak Found	Peak Found	Peak Found	High	High	Peak Found	High	High	Peak Found	Not Found	1
FALSE	High	Master Protein	A0A3Q2LMJ9	Galectin OS=Equus caballus OX=9796 GN=LGALS1 PE=4 SV=1	0	4.741	22	2	6	2	129	14.2	5.5	11.98	2	0					255.5			744.5			Not Found	Not Found	Not Found	High	High	Not Found	High	High	Not Found	Not Found	1
FALSE	High	Master Protein	A0A481CUZ2	Platelet-activating factor acetylhydrolase IB subunit beta isoform X1 (Fragment) OS=Sus scrofa OX=9823 PE=4 SV=1	0	4.647	12	1	1	1	264	29.2	6.38	3.2	1	0											High	Not Found	Not Found	Not Found	Not Found	Not Found	Not Found	Not Found	Not Found	Not Found	1
FALSE	High	Master Protein	B5L5X4	Actin (Fragment) OS=Cryptosporidium ryanae OX=515981 PE=3 SV=1	0	4.629	8	1	3	1	342	38.3	5.72	3.48	1	0				599.1	400.9						High	Not Found	Not Found	Peak Found	High	Not Found	Not Found	Not Found	Not Found	Not Found	1
FALSE	High	Master Protein	F7CT65	Lipocln_cytosolic_FA-bd_dom domain-containing protein OS=Equus caballus OX=9796 GN=LOC100034197 PE=3 SV=1	0	4.376	15	3	4	2	188	21.8	4.73	6.44	3	0							1000				Not Found	Not Found	Not Found	High	Not Found	Not Found	High	Not Found	Not Found	Not Found	1
FALSE	High	Master Protein	A0A480W2F1	Profilin (Fragment) OS=Sus scrofa OX=9823 PE=3 SV=1	0	4.313	9	1	2	1	175	18.4	8.79	6.01	1	0								1000			Not Found	Not Found	Not Found	High	Not Found	Not Found	Not Found	High	Not Found	Not Found	1
FALSE	High	Master Protein	G3MZ71	Keratin 2 OS=Bos taurus OX=9913 GN=KRT2 PE=1 SV=2	0	4.223	3	1	3	1	619	64.4	8.56	10.82	1	0	292	251.6	366.6					89.7			High	High	High	Not Found	Not Found	Not Found	Not Found	Peak Found	Not Found	Not Found	1
FALSE	High	Master Protein	F6Z2L5	Apolipoprotein A1 OS=Equus caballus OX=9796 GN=APOA1 PE=3 SV=1	0	4.204	9	2	7	2	266	30.3	5.92	19.53	2	0				411.5	361		227.5				High	Not Found	Not Found	High	High	High	High	Not Found	Not Found	Not Found	1
FALSE	High	Master Protein	P63103	14-3-3 protein zeta/delta OS=Bos taurus OX=9913 GN=YWHAZ PE=1 SV=1	0	4.144	8	1	1	1	245	27.7	4.79	3.09	1	0											High	Not Found	Not Found	Not Found	Not Found	Not Found	Not Found	Not Found	Not Found	Not Found	1
FALSE	High	Master Protein	F7BR99	Creatine kinase, M-type OS=Equus caballus OX=9796 GN=CKM PE=3 SV=1	0	4.118	7	3	5	2	381	43.1	7.28	5.55	3	0	216					455.2	328.8				Peak Found	Not Found	Not Found	Not Found	Not Found	High	High	Not Found	Not Found	Not Found	1
FALSE	High	Master Protein	A0A480E7G8	Clathrin heavy chain OS=Sus scrofa OX=9823 PE=3 SV=1	0	4.082	3	2	6	2	1684	192.6	5.6	9.03	2	0	31.1			930.8	25.7			6.2		6.3	Peak Found	Not Found	Not Found	High	High	Not Found	Not Found	Peak Found	Not Found	Peak Found	1
FALSE	High	Master Protein	A0A481CPV8	14-3-3 protein epsilon (Fragment) OS=Sus scrofa OX=9823 PE=3 SV=1	0	4.037	7	1	1	1	283	32.1	4.87	3.31	1	0											Not Found	Not Found	Not Found	Not Found	Not Found	Not Found	Not Found	High	Not Found	Not Found	1
FALSE	High	Master Protein	A0A480VX61	Fibulin-5 isoform X3 OS=Sus scrofa OX=9823 PE=4 SV=1	0	4.029	5	1	1	1	392	44.1	4.72	2.15	1	0											Not Found	Not Found	Not Found	Not Found	High	Not Found	Not Found	Not Found	Not Found	Not Found	1
FALSE	High	Master Protein	A6QM09	Uncharacterized protein OS=Bos taurus OX=9913 PE=2 SV=1	0	3.994	15	2	2	2	232	24.7	7.61	1.8	2	0											High	High	Not Found	Not Found	Not Found	Not Found	Not Found	Not Found	Not Found	Not Found	1
FALSE	High	Master Protein	F6R839	Myosin-2 OS=Equus caballus OX=9796 GN=MYH1 PE=3 SV=1	0	3.907	1	3	5	2	1939	222.9	5.76	6.18	3	0		141.3	111.3			234.4	513.1				Not Found	Peak Found	High	Not Found	Not Found	High	High	Not Found	Not Found	Not Found	1
FALSE	High	Master Protein	H9GZT5	Uncharacterized protein OS=Equus caballus OX=9796 PE=4 SV=2	0	3.861	5	2	7	2	388	43	6.65	10.85	2	0	112.7		79.5	554.1	191.5		62.2				Peak Found	Not Found	Peak Found	High	High	Not Found	High	Not Found	Not Found	Not Found	1
FALSE	High	Master Protein	A0A480LUT6	ATP synthase subunit alpha OS=Sus scrofa OX=9823 PE=3 SV=1	0	3.578	3	1	2	1	568	61.2	9.29	2.35	1	0											Not Found	Not Found	Not Found	Not Found	High	Not Found	High	Not Found	Not Found	Not Found	1
FALSE	High	Master Protein	A0A481B4V7	Amino acid transporter OS=Sus scrofa OX=9823 PE=3 SV=1	0	3.556	6	1	1	1	462	50	8.21	3.94	1	0											High	Not Found	Not Found	Not Found	Not Found	Not Found	Not Found	Not Found	Not Found	Not Found	1
FALSE	High	Master Protein	A0A480E0M6	IgM (Fragment) OS=Sus scrofa OX=9823 PE=4 SV=1	0	3.549	4	2	2	1	577	61.2	9.5	2.57	2	0											Not Found	Not Found	Not Found	Not Found	Not Found	Not Found	High	Not Found	Not Found	Not Found	1
FALSE	High	Master Protein	A0A481CZZ7	Hemoglobin subunit alpha (Fragment) OS=Sus scrofa OX=9823 PE=3 SV=1	0	3.51	5	1	9	1	185	20.2	10.01	15.77	1	0			7.1	109.3	188.9	40.8	218.6	373.9	24.2	37.1	Not Found	Not Found	Peak Found	High	High	High	High	High	Peak Found	Peak Found	1
FALSE	High	Master Protein	A0A480KAY9	Ras-related protein Rab-9A (Fragment) OS=Sus scrofa OX=9823 PE=4 SV=1	0	3.444	5	1	8	1	278	30.9	8.24	23.89	1	0				39.7	18.8	273.8	19.8	27.1	267	353.7	Not Found	Not Found	Not Found	High	High	High	High	High	High	High	1
FALSE	High	Master Protein	A4FUH7	S100 calcium binding protein A3 OS=Bos taurus OX=9913 GN=S100A3 PE=2 SV=1	0	3.351	14	1	1	1	99	11.5	5.14	3.17	1	0		365.8	614.8							19.4	Not Found	Peak Found	High	Not Found	Not Found	Not Found	Not Found	Not Found	Not Found	Peak Found	1	Met-loss+Acetyl [N-Term]
FALSE	High	Master Protein	F6UMQ4	Transforming growth factor beta induced OS=Equus caballus OX=9796 GN=TGFBI PE=4 SV=2	0	3.31	2	1	3	1	646	70.3	6.98	7.03	1	0				173.9	654.3		171.8				Not Found	Not Found	Not Found	High	High	Not Found	High	Not Found	Not Found	Not Found	1
FALSE	High	Master Protein	A1XQV5	Fast skeletal muscle troponin C OS=Sus scrofa OX=9823 GN=TNNC2 PE=1 SV=2	0	3.304	16	2	3	2	160	18.1	4.2	3.71	2	0			1000								Not Found	Not Found	High	Not Found	Not Found	Not Found	High	Not Found	Not Found	Not Found	1
FALSE	High	Master Protein	A0A480ZTG7	Heat shock 70 kDa protein 1B (Fragment) OS=Sus scrofa OX=9823 PE=3 SV=1	0	3.277	5	1	2	1	572	63.1	6.92	3.19	1	0	54.8		7.6	223.5	594.3	14.5		105.3			Peak Found	Not Found	Peak Found	Peak Found	High	High	Not Found	Peak Found	Not Found	Not Found	1
FALSE	High	Master Protein	A0A287B8F3	Fructose-bisphosphate aldolase OS=Sus scrofa OX=9823 GN=ALDOA PE=1 SV=1	0	3.273	3	1	1	1	416	45	8.09	2.54	1	0							516.5		483.5		Not Found	Not Found	Not Found	Not Found	Not Found	Not Found	High	Not Found	Peak Found	Not Found	1
FALSE	High	Master Protein	K9K3Q3	14-3-3 protein theta-like protein (Fragment) OS=Equus caballus OX=9796 PE=2 SV=1	0	3.24	15	1	1	1	178	20.2	4.65	2.87	1	0											Not Found	Not Found	Not Found	Not Found	Not Found	Not Found	Not Found	High	Not Found	Not Found	1
FALSE	High	Master Protein	A0A3Q1N9S5	Heterogeneous nuclear ribonucleoprotein K OS=Bos taurus OX=9913 GN=HNRNPK PE=1 SV=1	0	3.211	4	1	3	1	437	48	6.46	5.39	1	0											High	Not Found	Not Found	Not Found	High	Not Found	High	Not Found	Not Found	Not Found	1
FALSE	High	Master Protein	A0A480W4P5	Ubiquitin-40S ribosomal protein S27a (Fragment) OS=Sus scrofa OX=9823 PE=4 SV=1	0	3.172	9	1	3	1	183	20.5	9.77	4.14	1	0	103.9			146.4	149.5	453.1	147.2				High	Not Found	Not Found	Peak Found	High	Peak Found	Peak Found	High	Not Found	Not Found	1
FALSE	High	Master Protein	A0A3Q2L3I3	Clusterin OS=Equus caballus OX=9796 GN=CLU PE=3 SV=1	0	3.144	4	1	1	1	437	50.8	6.1	2.38	1	0		411.1	240.7				87.9		260.4		Not Found	Peak Found	Peak Found	Not Found	Not Found	Not Found	High	Not Found	Peak Found	Not Found	1
FALSE	High	Master Protein	A0A3Q1N666	Histone H4 OS=Bos taurus OX=9913 PE=3 SV=1	0	3.138	20	2	5	2	101	11.4	11.05	11.36	2	0				144.8	480.3		374.9				Not Found	Not Found	Not Found	High	High	Not Found	High	High	Not Found	Not Found	1
FALSE	High	Master Protein	A0A481BSN1	Transforming growth factor-beta-induced protein ig-h3 OS=Sus scrofa OX=9823 PE=4 SV=1	0	3.125	2	1	2	1	623	67.8	6.98	3.84	1	0	396.9							603.1			High	Not Found	Not Found	Not Found	Not Found	Not Found	Not Found	High	Not Found	Not Found	1
FALSE	High	Master Protein	A0A481CVN7	Filamin-A isoform 1 OS=Sus scrofa OX=9823 PE=4 SV=1	0	3.078	1	1	1	1	2713	287.8	6.4	3.39	1	0								258.8		741.2	Not Found	Not Found	Not Found	Not Found	Not Found	Not Found	Not Found	High	Not Found	Peak Found	1
FALSE	High	Master Protein	A0A480PBZ5	Alpha-actinin-1 isoform a (Fragment) OS=Sus scrofa OX=9823 PE=4 SV=1	0	3.072	1	1	1	1	878	100.2	6.38	2.68	1	0										1000	Not Found	Not Found	Not Found	Not Found	Not Found	Not Found	Not Found	Not Found	Not Found	High	1
FALSE	High	Master Protein	F7CPJ5	Lipocln_cytosolic_FA-bd_dom domain-containing protein OS=Equus caballus OX=9796 GN=LOC100053601 PE=3 SV=2	0	2.885	11	2	2	1	187	21.4	4.69	2.65	2	0							1000				Not Found	Not Found	Not Found	Not Found	Not Found	Not Found	High	Not Found	Not Found	Not Found	1
FALSE	High	Master Protein	A0A287BIL8	78 kDa glucose-regulated protein OS=Sus scrofa OX=9823 GN=HSPA5 PE=1 SV=1	0	2.88	3	1	2	1	654	72.2	5.16	0	1	0											High	Not Found	Not Found	Not Found	Not Found	Not Found	Not Found	Not Found	Not Found	High	1
FALSE	High	Master Protein	H9GZQ9	Uncharacterized protein OS=Equus caballus OX=9796 PE=4 SV=2	0	2.816	5	1	1	1	444	48.1	7.08	2.19	1	0					88.2				472.7	439.1	Not Found	Not Found	Not Found	Not Found	High	Not Found	Not Found	Not Found	Peak Found	Peak Found	1
FALSE	High	Master Protein	A0A480RAU3	Cofilin-1 (Fragment) OS=Sus scrofa OX=9823 PE=3 SV=1	0	2.697	4	1	1	1	322	35.9	9.28	2.41	1	0											Not Found	Not Found	Not Found	Not Found	High	Not Found	Not Found	Not Found	Not Found	Not Found	1
FALSE	High	Master Protein	F1MRC2	Myosin-2 OS=Bos taurus OX=9913 GN=MYH2 PE=3 SV=1	0	2.685	1	2	3	1	1940	223.2	5.8	6.13	2	0		213	160.3			557.1	69.7				Not Found	Peak Found	High	Not Found	Not Found	Peak Found	High	Not Found	Not Found	Not Found	1
FALSE	High	Master Protein	A0A481D6F9	Nucleophosmin isoform 1 OS=Sus scrofa OX=9823 PE=4 SV=1	0	2.591	9	1	2	1	235	26.2	4.68	3.73	1	0											Not Found	Not Found	Not Found	Not Found	High	Not Found	Not Found	High	Not Found	Not Found	1
FALSE	High	Master Protein	A0A286ZRB3	Histone domain-containing protein OS=Sus scrofa OX=9823 PE=1 SV=1	0	2.574	32	2	2	2	130	14.6	11.14	2	2	0					1000						Not Found	Not Found	Not Found	High	High	Not Found	Not Found	Not Found	Not Found	Not Found	1
FALSE	High	Master Protein	A0A480TX57	Triosephosphate isomerase (Fragment) OS=Sus scrofa OX=9823 PE=3 SV=1	0	2.571	6	1	1	1	253	27.4	7.02	1.85	1	0								1000			Not Found	Not Found	Not Found	Not Found	Not Found	Not Found	Not Found	High	Not Found	Not Found	1
FALSE	High	Master Protein	A0A480F6B6	Collagen alpha-1(XIV) chain OS=Sus scrofa OX=9823 PE=4 SV=1	0	2.535	1	2	2	2	1796	193.5	5.36	4.41	2	0			176.9		161.8			661.2			Not Found	Not Found	Peak Found	Not Found	Peak Found	Not Found	Not Found	High	Not Found	Not Found	1
FALSE	High	Master Protein	A0A1B1V2J1	S100 calcium binding protein A7 (Fragment) OS=Bos mutus grunniens OX=30521 GN=S100A7 PE=4 SV=1	0	2.511	40	1	1	1	47	5.3	4.42	1.94	1	0											Not Found	High	Not Found	Not Found	Not Found	Not Found	Not Found	Not Found	Not Found	Not Found	1	Met-loss+Acetyl [N-Term]
FALSE	High	Master Protein	A0A480XQ23	Myosin light polypeptide 6 isoform 2 OS=Sus scrofa OX=9823 PE=4 SV=1	0	2.438	10	1	1	1	132	14.3	6.51	2.57	1	0											Not Found	Not Found	Not Found	Not Found	Not Found	Not Found	High	Not Found	Not Found	Not Found	1
FALSE	High	Master Protein	A0A480QGY2	Four and a half LIM domains protein 1 isoform 5 OS=Sus scrofa OX=9823 PE=4 SV=1	0	2.405	4	1	1	1	289	32.1	8.38	2.69	1	0								641	191.3	167.8	Not Found	Not Found	Not Found	Not Found	Not Found	Not Found	Not Found	High	Peak Found	Peak Found	1
FALSE	High	Master Protein	F6R942	Alpha-2-macroglobulin OS=Equus caballus OX=9796 GN=A2M PE=4 SV=2	0	2.399	1	1	3	1	1440	159.9	6.86	7.53	1	0											Not Found	Not Found	Not Found	High	High	Not Found	High	Not Found	Not Found	Not Found	1
FALSE	High	Master Protein	A0A287ASS4	Uncharacterized protein OS=Sus scrofa OX=9823 GN=PIP PE=1 SV=1	0	2.318	11	1	1	1	111	12.4	5.06	1.74	1	0											Not Found	Not Found	Not Found	Not Found	Not Found	Not Found	Not Found	High	Not Found	Not Found	1
FALSE	High	Master Protein	A0A480X7N1	Rho GDP-dissociation inhibitor 1 isoform a OS=Sus scrofa OX=9823 PE=4 SV=1	0	2.217	7	1	1	1	225	25.6	5.06	1.75	1	0											Not Found	Not Found	Not Found	Not Found	Not Found	Not Found	Not Found	High	Not Found	Not Found	1
FALSE	High	Master Protein	F6RGN2	Fatty acid binding protein 5 OS=Equus caballus OX=9796 GN=FABP5 PE=3 SV=2	0	2.109	6	1	3	1	158	17.7	7.24	5.14	1	0				1000							Not Found	Not Found	Not Found	High	High	Not Found	High	Not Found	Not Found	Not Found	1	Met-loss+Acetyl [N-Term]
FALSE	High	Master Protein	A0A3Q2I9D4	Annexin OS=Equus caballus OX=9796 GN=ANXA5 PE=3 SV=1	0	2.072	4	1	1	1	323	36.2	5.08	0	1	0											Not Found	Not Found	Not Found	Not Found	High	Not Found	Not Found	Not Found	Not Found	Not Found	1
FALSE	High	Master Protein	A0A480XS48	Protein Niban (Fragment) OS=Sus scrofa OX=9823 PE=4 SV=1	0	2.061	2	1	1	1	911	100.8	4.77	2.2	1	0											Not Found	Not Found	Not Found	Not Found	Not Found	Not Found	Not Found	High	Not Found	Not Found	1
FALSE	High	Master Protein	A0A3Q2GWN9	Serotransferrin OS=Equus caballus OX=9796 GN=TF PE=3 SV=1	0	2.047	2	1	1	1	706	78	6.89	1.87	1	0				188.7	600		211.2				Not Found	Not Found	Not Found	Peak Found	Peak Found	Not Found	High	Not Found	Not Found	Not Found	1
FALSE	High	Master Protein	Q5XLD3	Creatine kinase M-type OS=Sus scrofa OX=9823 GN=CKM PE=2 SV=1	0	2.026	4	2	2	1	381	43	7.09	0	2	0											Not Found	Not Found	High	Not Found	Not Found	Not Found	Not Found	Not Found	Not Found	Not Found	1
FALSE	High	Master Protein	F6WZ69	Procollagen C-endopeptidase enhancer OS=Equus caballus OX=9796 GN=PCOLCE PE=4 SV=1	0	1.947	4	1	1	1	459	48.6	7.65	0	1	0					602.2				397.8		Not Found	Not Found	Not Found	Not Found	High	Not Found	Not Found	Not Found	Peak Found	Not Found	1
FALSE	High	Master Protein	A0A287BDE8	Alpha-2-HS-glycoprotein OS=Sus scrofa OX=9823 GN=AHSG PE=1 SV=1	0	1.923	7	1	1	1	330	34.9	6.29	3.15	1	0											Not Found	Not Found	Not Found	Not Found	Not Found	Not Found	Not Found	High	Not Found	Not Found	1
FALSE	High	Master Protein	A0A480SMD8	Alpha-2-macroglobulin isoform a OS=Sus scrofa OX=9823 PE=4 SV=1	0	1.919	1	1	1	1	1478	163.8	6.07	2.32	1	0			65.5			259.8	107.6	459	108.2		Not Found	Not Found	Peak Found	Not Found	Not Found	Peak Found	Peak Found	High	Peak Found	Not Found	1
FALSE	High	Master Protein	F6TTN2	IF rod domain-containing protein OS=Equus caballus OX=9796 GN=KRT31 PE=3 SV=2	0	1.919	4	2	7	1	416	47.1	4.88	14.05	2	0											Not Found	Not Found	Not Found	Not Found	Not Found	High	Not Found	Not Found	Not Found	Not Found	1
FALSE	High	Master Protein	K7GQL2	Coagulation factor XIII A chain OS=Sus scrofa OX=9823 GN=F13A1 PE=1 SV=1	0	1.841	2	1	1	1	735	83.3	6.4	1.96	1	0											Not Found	Not Found	Not Found	Not Found	Not Found	Not Found	Not Found	High	Not Found	Not Found	1
FALSE	High	Master Protein	A0A480X0T4	Eukaryotic initiation factor 4A-I isoform 1 (Fragment) OS=Sus scrofa OX=9823 PE=3 SV=1	0	1.839	4	1	1	1	406	45.6	6.55	0	1	0											Not Found	Not Found	Not Found	High	Not Found	Not Found	Not Found	Not Found	Not Found	Not Found	1
FALSE	High	Master Protein	A0A480JN75	Chymotrypsin-like protease CTRL-1 OS=Sus scrofa OX=9823 PE=4 SV=1	0	1.765	7	1	2	1	165	17.4	8.29	4.14	1	0											Not Found	Not Found	Not Found	Not Found	Not Found	High	High	Not Found	Not Found	Not Found	1
FALSE	High	Master Protein	A0A480ELZ5	Histone H2B OS=Sus scrofa OX=9823 PE=3 SV=1	0	1.663	4	1	8	1	232	25.6	10.35	10.64	1	0	23.5	41.4	34.3	402.2	158.1	88.1	77.8	95.8	35.6	43.4	Peak Found	High	High	High	Peak Found	High	High	Peak Found	High	High	1
FALSE	High	Master Protein	A0A481A4B5	IgM OS=Sus scrofa OX=9823 PE=4 SV=1	0	1.661	4	1	1	1	234	25.3	8.38	2.75	1	0		1000									Not Found	High	Not Found	Not Found	Not Found	Not Found	Not Found	Not Found	Not Found	Not Found	1
FALSE	High	Master Protein	P68082	Myoglobin OS=Equus caballus OX=9796 GN=MB PE=1 SV=2	0	1.65	7	1	1	1	154	17.1	7.81	0	1	0											Not Found	Not Found	Not Found	Not Found	Not Found	High	Not Found	Not Found	Not Found	Not Found	1
FALSE	High	Master Protein	A0A3Q1MH50	Lipocln_cytosolic_FA-bd_dom domain-containing protein OS=Bos taurus OX=9913 GN=BDA20 PE=3 SV=1	0	1.637	6	1	1	1	175	19.9	5.24	2.25	1	0	686							314			High	Not Found	Not Found	Not Found	Not Found	Not Found	Not Found	Peak Found	Not Found	Not Found	1
FALSE	High	Master Protein	A0A481D1A7	Apolipoprotein A-I isoform 1 preproprotein (Fragment) OS=Sus scrofa OX=9823 PE=3 SV=1	0	1.613	4	1	1	1	260	29.8	5.39	1.78	1	0								1000			Not Found	Not Found	Not Found	Not Found	Not Found	Not Found	Not Found	High	Not Found	Not Found	1
FALSE	High	Master Protein	A0A480NGG8	60S ribosomal protein L13 (Fragment) OS=Sus scrofa OX=9823 PE=3 SV=1	0	1.544	7	1	2	1	138	15.9	12.07	4.21	1	0											High	Not Found	Not Found	High	Not Found	Not Found	Not Found	Not Found	Not Found	Not Found	1
FALSE	High	Master Protein	A0A480YC23	Amine oxidase OS=Sus scrofa OX=9823 PE=3 SV=1	0	1.442	3	1	1	1	637	70.4	6.84	2.04	1	0											Not Found	Not Found	Not Found	Not Found	Not Found	Not Found	Not Found	High	Not Found	Not Found	1
FALSE	High	Master Protein	A0A3Q1MT60	Macrophage migration inhibitory factor OS=Bos taurus OX=9913 GN=MIF PE=1 SV=1	0	1.435	5	1	2	1	228	24.2	11.39	4.22	1	0											High	Not Found	Not Found	High	Not Found	Not Found	Not Found	Not Found	Not Found	Not Found	1	Met-loss [N-Term]
FALSE	High	Master Protein	A0A480MI09	Fibromodulin OS=Sus scrofa OX=9823 PE=4 SV=1	0	1.368	2	1	1	1	341	39.1	6.21	1.89	1	0	91.5	207.3	235.3	74.4	69.6	94.2	158.5	69.2			Peak Found	Peak Found	Peak Found	High	Peak Found	Peak Found	Peak Found	Peak Found	Not Found	Not Found	1
FALSE	High	Master Protein	A0A480F4M9	Olfactomedin-like protein 1 OS=Sus scrofa OX=9823 PE=4 SV=1	0	1.357	3	1	2	1	401	45.3	8.27	1.89	1	0											Not Found	Not Found	Not Found	Not Found	Not Found	Not Found	Not Found	High	High	Not Found	1
FALSE	High	Master Protein	P01966	Hemoglobin subunit alpha OS=Bos taurus OX=9913 GN=HBA PE=1 SV=2	0	1.337	6	1	2	1	142	15.2	8.44	3.85	1	0			861.4			138.6					Not Found	High	High	Not Found	Not Found	Peak Found	Not Found	Not Found	Not Found	Not Found	1
FALSE	High	Master Protein	A0A480DQM7	WD repeat-containing protein 91 OS=Sus scrofa OX=9823 PE=4 SV=1	0	1.296	1	1	1	1	793	87.8	6.9	2.12	1	0	76.3	119.1	121.4	88.2	90.4	118.6	81	76.7	127.7	100.6	Peak Found	Peak Found	Peak Found	Peak Found	Peak Found	Peak Found	High	Peak Found	Peak Found	Peak Found	1
FALSE	High	Master Protein	F6UZQ8	Coiled-coil domain containing 12 OS=Equus caballus OX=9796 GN=CCDC12 PE=4 SV=2	0	1.284	6	1	1	1	166	18.9	6.33	0	1	0						490			292.8	217.2	Not Found	Not Found	Not Found	Not Found	Not Found	High	Not Found	Not Found	Peak Found	Peak Found	1	Met-loss+Acetyl [N-Term]
FALSE	High	Master Protein	A0A286ZVB7	Dermatopontin OS=Sus scrofa OX=9823 GN=DPT PE=4 SV=1	0	1.258	4	1	11	1	201	24	4.89	1.63	1	0	96.7		147.9	45	122.9	114.9	178.6	133.5	96.3	64.2	High	High	High	High	High	High	Peak Found	High	High	Peak Found	1
FALSE	High	Master Protein	Q6DTK4	Selenium binding protein 1 (Fragment) OS=Equus caballus OX=9796 PE=2 SV=1	0	1.247	6	1	1	1	163	17.9	6.86	1.82	1	0					1000						Not Found	Not Found	Not Found	Not Found	High	Not Found	Not Found	Not Found	Not Found	Not Found	1
FALSE	High	Master Protein	A0A480RAI3	Transgelin OS=Sus scrofa OX=9823 PE=3 SV=1	0	1.238	6	1	2	1	199	21.5	6.54	2.11	1	0	394.5	212.5					115.5	277.6			Peak Found	Peak Found	Not Found	Not Found	Not Found	Not Found	High	High	Not Found	Not Found	1
FALSE	High	Master Protein	A0A480XVM3	Superoxide dismutase [Cu-Zn] OS=Sus scrofa OX=9823 PE=3 SV=1	0	1.229	5	1	1	1	192	20.2	7.2	2.13	1	0											Not Found	Not Found	Not Found	Not Found	Not Found	Not Found	Not Found	High	Not Found	Not Found	1
FALSE	High	Master Protein	F6R2K0	EF-hand domain-containing protein OS=Equus caballus OX=9796 PE=4 SV=2	0.001	1.185	3	1	1	1	659	74	8	2.88	1	0							1000				Not Found	Not Found	Not Found	Not Found	Not Found	Not Found	High	Not Found	Not Found	Not Found	1
FALSE	High	Master Protein	A0A480CT06	Uncharacterized protein OS=Sus scrofa OX=9823 PE=4 SV=1	0.001	1.172	5	1	5	1	222	23.4	11.22	0	1	0	80.7	68.4	92.3	108.4	118.4	98.5	92.5	100.4	123.8	116.6	High	High	Peak Found	Peak Found	High	Peak Found	High	High	Peak Found	Peak Found	1
FALSE	High	Master Protein	A0A3Q2GSJ8	Biglycan OS=Equus caballus OX=9796 GN=BGN PE=3 SV=1	0.001	1.13	2	1	2	1	395	44.2	7.27	4.08	1	0		52.8	53.5	344	299.7	64.1	70.7	115.2			Not Found	Peak Found	Peak Found	High	High	Peak Found	Peak Found	Peak Found	Not Found	Not Found	1
FALSE	High	Master Protein	A0A480UBZ5	Olfactomedin-like protein 3 isoform 1 (Fragment) OS=Sus scrofa OX=9823 PE=4 SV=1	0.001	1.102	2	1	4	1	417	46.6	5.88	6.92	1	0	198.3							801.7			High	Not Found	Not Found	Not Found	High	Not Found	Not Found	High	Not Found	High	1
FALSE	High	Master Protein	F6TNZ2	Semaphorin 4C OS=Equus caballus OX=9796 GN=SEMA4C PE=3 SV=2	0.001	1.075	1	1	1	1	1000	109.7	8.78	0	1	0								1000			Not Found	Not Found	Not Found	Not Found	Not Found	Not Found	Not Found	High	Not Found	Not Found	1
FALSE	High	Master Protein	A0A3Q1MI22	Ceruloplasmin OS=Bos taurus OX=9913 GN=CP PE=1 SV=1	0.001	1.071	1	1	2	1	1043	119.3	6.1	0	1	0											Not Found	Not Found	Not Found	High	Not Found	Not Found	Not Found	High	Not Found	Not Found	1
FALSE	High	Master Protein	A0A480XMU8	Calcium uptake protein 2, mitochondrial (Fragment) OS=Sus scrofa OX=9823 PE=4 SV=1	0.001	1.048	6	1	1	1	442	49.9	8.87	2.97	1	0	464.6	241.5	293.9								High	Peak Found	Peak Found	Not Found	Not Found	Not Found	Not Found	Not Found	Not Found	Not Found	1
FALSE	High	Master Protein	A0A480TRY5	Serotransferrin isoform 1 OS=Sus scrofa OX=9823 PE=3 SV=1	0.001	1.046	2	1	1	1	710	78.3	7.14	0	1	0											Not Found	Not Found	Not Found	Not Found	Not Found	Not Found	Not Found	High	Not Found	Not Found	1
FALSE	High	Master Protein	F1SJK4	Sodium/potassium/calcium exchanger 1 isoform X1 OS=Sus scrofa OX=9823 GN=SLC24A1 PE=1 SV=3	0.001	1.015	2	1	1	1	1070	118.3	4.97	2.26	1	0	294.1			117.7			147.6	397.5	43.1		Peak Found	Not Found	Not Found	Peak Found	Not Found	Not Found	High	Peak Found	Peak Found	Not Found	1
FALSE	High	Master Protein	B7XH73	L-lactate dehydrogenase OS=Equus caballus OX=9796 GN=LDHA PE=2 SV=1	0.001	1.01	2	1	2	1	332	36.6	8.06	0	1	0											Not Found	Not Found	Not Found	Not Found	High	Not Found	High	Not Found	Not Found	Not Found	1
FALSE	High	Master Protein	A0A3Q2GWK4	c-SKI_SMAD_bind domain-containing protein OS=Equus caballus OX=9796 GN=SKOR1 PE=4 SV=1	0.001	0.997	3	1	1	1	940	97	6.47	2.7	1	0	734.9	265.1									High	Peak Found	Not Found	Not Found	Not Found	Not Found	Not Found	Not Found	Not Found	Not Found	1
FALSE	High	Master Protein	A0A3Q1MGZ6	SERPIN domain-containing protein OS=Bos taurus OX=9913 GN=LOC112445741 PE=3 SV=1	0.001	0.983	2	1	1	1	397	44.9	6.54	1.95	1	0											High	Not Found	Not Found	Not Found	Not Found	Not Found	Not Found	Not Found	Not Found	Not Found	1
FALSE	High	Master Protein	A0A287B2C3	EF-hand domain-containing protein OS=Sus scrofa OX=9823 GN=TCHH PE=4 SV=1	0.001	0.967	0	1	1	1	1464	188.9	5.64	1.73	1	0											Not Found	Not Found	Not Found	Not Found	Not Found	High	Not Found	Not Found	Not Found	Not Found	1
FALSE	High	Master Protein	A0A480EG19	LIM domain kinase 1 isoform 1 OS=Sus scrofa OX=9823 PE=4 SV=1	0.001	0.963	2	1	1	1	759	84	7.15	3.08	1	0				417.2		582.8					Not Found	Not Found	Not Found	Peak Found	Not Found	High	Not Found	Not Found	Not Found	Not Found	1
FALSE	High	Master Protein	F1MJH1	Gelsolin OS=Bos taurus OX=9913 GN=GSN PE=4 SV=1	0.001	0.959	1	1	2	1	731	80.7	5.71	0	1	0											Not Found	High	High	Not Found	Not Found	Not Found	Not Found	Not Found	Not Found	Not Found	1
FALSE	High	Master Protein	F6UIE6	Homeobox domain-containing protein OS=Equus caballus OX=9796 GN=IRX5 PE=4 SV=2	0.001	0.958	2	1	2	1	526	54.7	6.8	3.81	1	0	55.9	291.1	267.5		10.8	233.8	16.1	5.1	54.9	64.9	Peak Found	High	Peak Found	Not Found	Peak Found	Peak Found	Peak Found	Peak Found	Peak Found	Peak Found	1
FALSE	High	Master Protein	A0A480DZ28	Fatty acid synthase isoform X1 OS=Sus scrofa OX=9823 PE=4 SV=1	0.001	0.956	1	1	1	1	2699	291.3	6.76	0	1	0	46.7	79.9	90.4	51.6	42.6	202.3	37.1	61.1	208.6	179.9	Peak Found	Peak Found	Peak Found	Peak Found	Peak Found	Peak Found	High	Peak Found	Peak Found	Peak Found	1
FALSE	High	Master Protein	A0A3Q2HQZ9	Annexin OS=Equus caballus OX=9796 GN=ANXA6 PE=3 SV=1	0.001	0.956	2	1	1	1	712	80.4	6.4	0	1	0											Not Found	Not Found	Not Found	Not Found	High	Not Found	Not Found	Not Found	Not Found	Not Found	1
