# Supplementary material for: Species-specific identification of donkey-hide gelatin and its adulterants using marker peptides
Source: PLoS One. 2022 Aug 12;17(8):e0273021. doi: 10.1371/journal.pone.0273021 (PMC9374224; doi:10.1371/journal.pone.0273021)
Supplement: S4 Table — (XLSX) [file pone.0273021.s008.xlsx]

## Sheet: PeptideGroups
S4 Table. Identification of peptides from the four kinds of gelatins
Checked	Confidence	Annotated Sequence	Modifications	Qvality PEP	Qvality q-value	# Protein Groups	# Proteins	# PSMs	Master Protein Accessions	Positions in Master Proteins	Modifications in Master Proteins	# Missed Cleavages	Theo. MH+ [Da]	Abundances (Scaled): F1: Sample	Abundances (Scaled): F2: Sample	Abundances (Scaled): F3: Sample	Abundances (Scaled): F4: Sample	Abundances (Scaled): F5: Sample	Abundances (Scaled): F6: Sample	Abundances (Scaled): F7: Sample	Abundances (Scaled): F8: Sample	Abundances (Scaled): F9: Sample	Abundances (Scaled): F10: Sample	Quan Info	Found in Sample: [S1] F1: Sample	Found in Sample: [S2] F2: Sample	Found in Sample: [S3] F3: Sample	Found in Sample: [S4] F4: Sample	Found in Sample: [S5] F5: Sample	Found in Sample: [S6] F6: Sample	Found in Sample: [S7] F7: Sample	Found in Sample: [S8] F8: Sample	Found in Sample: [S9] F9: Sample	Found in Sample: [S10] F10: Sample	Confidence (by Search Engine): Sequest HT	Percolator q-Value (by Search Engine): Sequest HT	Percolator PEP (by Search Engine): Sequest HT	XCorr (by Search Engine): Sequest HT	Top Apex RT [min]
FALSE	High	[R].AAAITSDILESLGR.[D]		0.00980865	0.00202695	1	29	3	A0A481AQU9	A0A481AQU9 [252-265]		0	1416.77											No Quan Values	Not Found	Not Found	Not Found	Not Found	Not Found	Not Found	Not Found	High	Not Found	High	High	0.0005574	0.002198	2.4
FALSE	High	[-].MASLLEQALATLVR.[T]	1xMet-loss+Acetyl [N-Term]	0.00260713	0.00202695	1	1	1	A4FUH7	A4FUH7 [1-14]	A4FUH7 1xMet-loss+Acetyl [N-Term]	0	1426.83		365.8	614.8							19.4		Not Found	Peak Found	High	Not Found	Not Found	Not Found	Not Found	Not Found	Not Found	Peak Found	High	0.0005574	0.0004454	3.17	29.52
FALSE	High	[-].MAGSSVVLHK.[S]	1xMet-loss+Acetyl [N-Term]	0.110563	0.00202695	1	1	1	F6SX07	F6SX07 [1-10]	F6SX07 1xMet-loss+Acetyl [N-Term]	0	939.526						480.9	519.1					Not Found	Not Found	Not Found	Not Found	Not Found	Peak Found	High	Not Found	Not Found	Not Found	High	0.0005574	0.04136	1.32	13.73
FALSE	High	[-].MAATPAGVGR.[L]	1xMet-loss+Acetyl [N-Term]	0.13308	0.00202695	1	1	1	F6UZQ8	F6UZQ8 [1-10]	F6UZQ8 1xMet-loss+Acetyl [N-Term]	0	841.453						490			292.8	217.2		Not Found	Not Found	Not Found	Not Found	Not Found	High	Not Found	Not Found	Peak Found	Peak Found	High	0.0005574	0.05202	1.36	10.98
FALSE	High	[R].LYLSKNQLK.[E]		0.148891	0.00202695	1	12	2	P21793	P21793 [135-143]		1	1106.66								1000				Not Found	Not Found	Not Found	Not Found	Not Found	Not Found	Not Found	High	Not Found	Not Found	High	0.0005574	0.06017	2.69	13.99
FALSE	High	[R].LVNDLTGQR.[A]		0.0847808	0.00202695	1	4	1	F6R839	F6R839 [1273-1281]		0	1015.55							1000					Not Found	Not Found	Not Found	Not Found	Not Found	Not Found	High	Not Found	Not Found	Not Found	High	0.0005574	0.02981	2.29	13.73
FALSE	High	[K].LVLPSFISSR.[I]		0.142255	0.00202695	1	4	1	Q6DTK4	Q6DTK4 [73-82]		0	1118.66					1000							Not Found	Not Found	Not Found	Not Found	High	Not Found	Not Found	Not Found	Not Found	Not Found	High	0.0005574	0.05665	1.82	21.57
FALSE	High	[K].LVIIESDLER.[A]		0.045973	0.00202695	1	74	1	A0A480W015	A0A480W015 [231-240]		0	1186.67											No Quan Values	Not Found	Not Found	Not Found	Not Found	Not Found	Not Found	High	Not Found	Not Found	Not Found	High	0.0005574	0.01412	1.99
FALSE	High	[K-R].LVESGGGLVQPGGSLR.[LV]		5.6997e-05	0.00202695	4	121	3	A0A480ST93; A0A480JKS6; L8B0W0; L8B180	A0A480ST93 [33-48]; A0A480JKS6 [23-38]; L8B0W0 [23-38]; L8B180 [23-38]		0	1525.83								562.8	156.3	280.9	Shared	Not Found	Not Found	Not Found	Not Found	Not Found	Not Found	Not Found	High	High	High	High	0.0005574	4.523e-06	3.96	16.25
FALSE	High	[R].LVDSLDVGFDTSR.[V]		0.00208675	0.00202695	1	145	1	A0A480KMZ0	A0A480KMZ0 [850-862]		0	1423.71			21.8			205.5		561.1	144.7	67		Not Found	Not Found	Peak Found	Not Found	Not Found	Peak Found	Not Found	High	Peak Found	Peak Found	High	0.0005574	0.0003405	2.29	18.61
FALSE	High	[R].ITQTSLPPDMYECLR.[V]	1xCarbamidomethyl [C13]	0.0295609	0.00202695	1	1	2	F1SQ09	F1SQ09 [319-333]		0	1823.87				322.5			282	239.1	156.3			Not Found	Not Found	Not Found	Peak Found	Not Found	Not Found	Peak Found	High	Peak Found	High	High	0.0005574	0.008299	2.66	18.84
FALSE	High	[K].ITLSQVGDVLR.[A]		0.00758146	0.00202695	1	21	2	Q29069	Q29069 [26-36]		0	1200.69			859					141				Not Found	High	High	Not Found	Not Found	Not Found	Not Found	Peak Found	Not Found	Not Found	High	0.0005574	0.001607	2.96	20.63
FALSE	High	[K].ITLNQVGDVLR.[A]		0.0107668	0.00202695	1	2	1	F6ZGD1	F6ZGD1 [69-79]		0	1227.71							1000					Not Found	Not Found	Not Found	Not Found	Not Found	Not Found	High	Not Found	Not Found	Not Found	High	0.0005574	0.002452	2.6	19.84
FALSE	High	[R].ISSVPAISSR.[L]		0.118311	0.00202695	1	2	3	A6QQQ3	A6QQQ3 [302-311]		0	1016.57	380	281.3	338.8									High	High	High	Not Found	Not Found	Not Found	Not Found	Not Found	Not Found	Not Found	High	0.0005574	0.0449	2.42	14.33
FALSE	High	[R].ISSVLGGGSYR.[A]		0.0506512	0.00202695	1	3	2	A0A480ZTS9	A0A480ZTS9 [27-37]		0	1095.58		55.3							447	497.7		Not Found	Peak Found	Not Found	Not Found	Not Found	Not Found	Not Found	Not Found	High	High	High	0.0005574	0.0159	2.93	15.43
FALSE	High	[K].LSSPATLNSR.[V]		0.0282824	0.00202695	1	3	9	A0A287B5W2	A0A287B5W2 [113-122]		0	1045.56	56.3	109.9	91.7	130.4	126.4	164.1	108.1		127.3	85.9		High	High	High	High	High	High	High	High	Peak Found	High	High	0.0005574	0.007875	2.54	13.19
FALSE	High	[K].ISPGAFTPLVK.[L]		0.022076	0.00202695	1	3	3	A0A3Q2IA12	A0A3Q2IA12 [121-131]		0	1129.66					559.2	263.1	177.8					Not Found	Not Found	Not Found	High	High	Peak Found	High	Not Found	Not Found	Not Found	High	0.0005574	0.00583	1.89	20.12
FALSE	High	[K].ISPGAFAPLVK.[L]		0.0140499	0.00202695	1	11	8	P21793	P21793 [121-131]		0	1099.65	116.5	76.8	60.9					246.5	217.6	281.7		High	High	High	Not Found	Not Found	Not Found	Not Found	High	High	High	High	0.0005574	0.00339	2.47	19.78
FALSE	High	[R].ISPDLCGR.[G]	1xCarbamidomethyl [C6]	0.15389	0.00202695	3	9	1	A0A3Q1M7S1; F7CKI7; F1SN67	A0A3Q1M7S1 [1236-1243]; F7CKI7 [1235-1242]; F1SN67 [1076-1083]		0	917.451											No Quan Values	Not Found	Not Found	Not Found	Not Found	Not Found	Not Found	Not Found	High	Not Found	Not Found	High	0.0005574	0.06268	1.65
FALSE	High	[K].ISNIPDEYFK.[HR]		0.0300883	0.00202695	3	5	19	F1SQ09; Q05443; F6SKT2	F1SQ09 [220-229]; Q05443 [221-230]; F6SKT2 [220-229]		0	1225.61	81.2	27.2	36.8	130.8	174	29.2	165.1	266.9	35.7	53.2	Shared	High	High	High	High	High	High	High	High	High	High	High	0.0005574	0.008506	2.15	18.26
FALSE	High	[R].ISISTSGGGFR.[N]		0.0862569	0.00202695	1	1	1	F6W7V0	F6W7V0 [73-83]		0	1081.56							1000					Not Found	Not Found	Not Found	Not Found	Not Found	Not Found	High	Not Found	Not Found	Not Found	High	0.0005574	0.03042	1.86	15.8
FALSE	High	[K].LSISGTYDLTSILPELGITK.[V]		1.76552e-05	0.00202695	1	17	5	B5BV09	B5BV09 [318-337]		0	2121.17				303.8	287.1	95.7	313.4					Not Found	Not Found	Not Found	High	High	High	High	Not Found	Not Found	Not Found	High	0.0005574	1.108e-06	3.69	26.37
FALSE	High	[R].ISLPLPNFSSLNLR.[EG]		0.000948445	0.00202695	1	14	7	A0A3Q2HXD5	A0A3Q2HXD5 [440-453]		0	1570.9	32.1	18.1	42.9	44.6	277.5	128.3	48.1	237.8	68.9	101.8		Peak Found	Peak Found	Peak Found	High	High	Peak Found	High	High	Peak Found	Peak Found	High	0.0005574	0.0001319	2.25	23.93
FALSE	High	[R].LSIIATDHTYR.[R]		0.0105306	0.00202695	1	11	9	A0A480RHE1	A0A480RHE1 [200-210]		0	1289.68	151.2			101.9	137.2	77.2		418		114.5		Peak Found	Not Found	Not Found	High	High	Peak Found	Not Found	High	High	High	High	0.0005574	0.002392	3.34	15.66
FALSE	High	[K].ISLGDPAAVFR.[E]		0.0125199	0.00202695	1	1	2	F1MKG2	F1MKG2 [948-958]		0	1145.63	466.4	239.1	294.6									High	Peak Found	High	Not Found	Not Found	Not Found	Not Found	Not Found	Not Found	Not Found	High	0.0005574	0.002946	2.18	20.98
FALSE	High	[K].ISLGDEAAVFR.[E]		0.011766	0.00202695	1	9	3	A0A480RQY8	A0A480RQY8 [987-997]		0	1177.62			46.4				170.5	436.6	346.5			Not Found	Not Found	Peak Found	Not Found	Not Found	Not Found	Peak Found	High	High	High	High	0.0005574	0.002726	2.22	18.63
FALSE	High	[K].ISLGDAAAVFR.[E]		0.00955085	0.00202695	1	1	4	F7CGV8	F7CGV8 [987-997]		0	1119.62					327.9	432.2	239.8					Not Found	Not Found	Not Found	High	High	High	Peak Found	Not Found	Not Found	Not Found	High	0.0005574	0.002128	1.88	20.62
FALSE	High	[R].LSGVGNVTPAR.[L]		0.0538679	0.00202695	1	9	2	A0A480JN75	A0A480JN75 [101-111]		0	1070.6											No Quan Values	Not Found	Not Found	Not Found	Not Found	Not Found	High	High	Not Found	Not Found	Not Found	High	0.0005574	0.01718	2.11
FALSE	High	[R].ISCSGTQMPTVR.[V]	1xCarbamidomethyl [C3]	0.0912236	0.00202695	2	149	2	A0A480KMZ0; F6QAT0	A0A480KMZ0 [1467-1478]; F6QAT0 [1575-1586]		0	1336.63							144.8	855.2			Shared	Not Found	Not Found	Not Found	Not Found	Not Found	Not Found	High	High	Not Found	Not Found	High	0.0005574	0.03262	2.83	13.96
FALSE	High	[K].ISCSGSQLPTVR.[V]	1xCarbamidomethyl [C3]	0.127622	0.00202695	1	1	1	E1BB91	E1BB91 [1874-1885]		0	1304.66	124.3	50.5						272.3	308.8	244.1		High	Peak Found	Not Found	Not Found	Not Found	Not Found	Not Found	Peak Found	Peak Found	Peak Found	High	0.0005574	0.04955	1.1	15.44
FALSE	High	[-].MATIEQLVGR.[W]	1xMet-loss+Acetyl [N-Term]	0.0280334	0.00202695	1	1	3	F6RGN2	F6RGN2 [1-10]	F6RGN2 1xMet-loss+Acetyl [N-Term]	0	1028.57				1000								Not Found	Not Found	Not Found	High	High	Not Found	High	Not Found	Not Found	Not Found	High	0.0005574	0.007787	2.92	22.06
FALSE	High	[K].LQQAALPIVSSTVCK.[S]	1xCarbamidomethyl [C14]	0.000497047	0.00202695	1	16	3	I3LJ52	I3LJ52 [173-187]		0	1614.89										1000		High	Not Found	Not Found	Not Found	Not Found	Not Found	High	Not Found	Not Found	High	High	0.0005574	6.088e-05	3.1	18.5
FALSE	High	[K].MDFELYLGYEYVTALQNLR.[E]		2.17687e-05	0.00202695	1	2	6	G3X6N3	G3X6N3 [332-350]		0	2338.14				868.3	91.7	32.3			7.8			Not Found	Not Found	Not Found	High	High	High	High	High	Peak Found	Not Found	High	0.0005574	1.421e-06	5.12	28.21
FALSE	High	[K].MDLWGPGVEVVVSSAPK.[T]		0.000560596	0.00202695	1	2	1	A0A480JKS6	A0A480JKS6 [125-141]		0	1770.91	779.1		65.3					155.6				Peak Found	Not Found	Peak Found	Not Found	Not Found	Not Found	Not Found	High	Not Found	Not Found	High	0.0005574	7.042e-05	2.89	23.32
FALSE	High	[R].NTPEYEELCPR.[G]	1xCarbamidomethyl [C9]	0.0360643	0.00202695	3	9	2	A0A3Q1M7S1; F7CKI7; F1SN67	A0A3Q1M7S1 [1160-1170]; F7CKI7 [1159-1169]; F1SN67 [1000-1010]		0	1407.62											No Quan Values	Not Found	Not Found	Not Found	Not Found	High	Not Found	Not Found	High	Not Found	Not Found	High	0.0005574	0.01056	2.13
FALSE	High	[R].NTGIICTIGPASR.[SA]	1xCarbamidomethyl [C6]	0.0617149	0.00202695	1	43	1	A0A480VAX3	A0A480VAX3 [77-89]		0	1359.7											No Quan Values	Not Found	Not Found	Not Found	Not Found	Not Found	Not Found	High	Not Found	Not Found	Not Found	High	0.0005574	0.02018	1.28
FALSE	High	[K].NQLEEVPSALPR.[N]		0.066187	0.00202695	1	3	1	F6RZ46	F6RZ46 [157-168]		0	1352.72											No Quan Values	Not Found	Not Found	Not Found	Not Found	High	Not Found	Not Found	Not Found	Not Found	Not Found	High	0.0005574	0.02199	1.96
FALSE	High	[K].NQLEEVPAALPR.[N]		0.018168	0.00202695	1	2	1	A6QQQ3	A6QQQ3 [159-170]		0	1336.72											No Quan Values	High	Not Found	Not Found	Not Found	Not Found	Not Found	Not Found	Not Found	Not Found	Not Found	High	0.0005574	0.004625	1.69
FALSE	High	[K-].NMWAAFPPDVGGNVDYK.[NT]		0.0360643	0.00202695	1	16	1	Q5EEL9	Q5EEL9 [64-80]		0	1880.86											No Quan Values	Not Found	Not Found	Not Found	Not Found	Not Found	Not Found	High	Not Found	Not Found	Not Found	High	0.0005574	0.01057	2.63
FALSE	High	[K].NMITGTSQADCAVLIVAAGVGEFEAGISK.[N]	1xCarbamidomethyl [C11]; 1xOxidation [M2]	0.00824907	0.00202695	1	40	2	A0A287ANW5	A0A287ANW5 [53-81]		0	2925.43											No Quan Values	Not Found	High	High	Not Found	Not Found	Not Found	Not Found	Not Found	Not Found	Not Found	High	0.0005574	0.001779	2.39
FALSE	High	[K].NLEWIAGGTWTPSALK.[F]		0.000267543	0.00202695	3	19	2	A0A480RQY8; F1MKG2; F7CGV8	A0A480RQY8 [701-716]; F1MKG2 [653-668]; F7CGV8 [692-707]		0	1743.91				46.7	108.7			844.7			Shared	Not Found	Not Found	Not Found	Peak Found	High	Not Found	Not Found	High	Not Found	Not Found	High	0.0005574	2.897e-05	2.57	22.57
FALSE	High	[K].NFVINVVNR.[L]		0.0567831	0.00202695	3	21	3	A0A480RQY8; F1MKG2; F7CGV8	A0A480RQY8 [644-652]; F1MKG2 [596-604]; F7CGV8 [635-643]		0	1074.61					412.5			587.5			Shared	Not Found	High	Not Found	Not Found	High	Not Found	Not Found	High	Not Found	Not Found	High	0.0005574	0.01826	2.04	18.53
FALSE	High	[R].MTQIMFETFNVPAMYVNIQAVLSLYASGR.[T]	2xOxidation [M5; M14]	0.0303555	0.00202695	1	4	1	B5L5X4	B5L5X4 [103-131]		0	3326.63											No Quan Values	High	Not Found	Not Found	Not Found	Not Found	Not Found	Not Found	Not Found	Not Found	Not Found	High	0.0005574	0.008554	1.51
FALSE	High	[R].MTQIMFETFNVPAMYVNIQAVLSLYASGR.[T]	1xOxidation [M5]	0.0118183	0.00202695	1	4	2	B5L5X4	B5L5X4 [103-131]		0	3310.63				599.1	400.9							High	Not Found	Not Found	Peak Found	High	Not Found	Not Found	Not Found	Not Found	Not Found	High	0.0005574	0.002746	1.79	29
FALSE	High	[K-].MTQIMFETFNTPAMYVAIQAVLSLYASGR.[T]	3xOxidation [M1; M5; M14]	6.54403e-05	0.00202695	1	67	5	A0A480S2Q6	A0A480S2Q6 [119-147]		0	3301.59	342.9							106.2	58.3	492.6		High	Not Found	Not Found	High	High	Not Found	Not Found	High	High	Peak Found	High	0.0005574	5.329e-06	5.04	27.43
FALSE	High	[K-].MTQIMFETFNTPAMYVAIQAVLSLYASGR.[T]	2xOxidation [M5; M]	0.00043485	0.00202695	1	67	4	A0A480S2Q6	A0A480S2Q6 [119-147]		0	3285.6	1000											High	Not Found	Not Found	High	Not Found	Not Found	High	High	Not Found	Not Found	High	0.0005574	5.178e-05	5.23	28.47
FALSE	High	[K-].MTQIMFETFNTPAMYVAIQAVLSLYASGR.[T]	1xOxidation [M]	2.47716e-05	0.00202695	1	67	6	A0A480S2Q6	A0A480S2Q6 [119-147]		0	3269.6	71.6			535.2	169		18.3	103.7		102.2		High	Not Found	Not Found	High	High	Not Found	Peak Found	High	Not Found	Peak Found	High	0.0005574	1.664e-06	4.45	29.48
FALSE	High	[K-].MTQIMFETFNTPAMYVAIQAVLSLYASGR.[T]		0.000899062	0.00202695	1	67	1	A0A480S2Q6	A0A480S2Q6 [119-147]		0	3253.61											No Quan Values	High	Not Found	Not Found	Not Found	Not Found	Not Found	Not Found	Not Found	Not Found	Not Found	High	0.0005574	0.0001239	2.34
FALSE	High	[K].MTQIMFETFNSPAMYVAIQAVLSLYASGR.[T]	3xOxidation [M1; M5; M14]	0.00242787	0.00202695	1	1	1	A0A480DPQ6	A0A480DPQ6 [120-148]		0	3287.58				665.3	183.1			151.5				Not Found	Not Found	Not Found	High	Peak Found	Not Found	Not Found	Peak Found	Not Found	Not Found	High	0.0005574	0.0004082	3.35	28.17
FALSE	High	[K].MTQIMFESFQVPATYVCIQAVLSLYASGR.[T]	1xCarbamidomethyl [C17]; 1xOxidation [M1]	0.0524656	0.00202695	1	2	1	A0A481C381	A0A481C381 [120-148]		0	3326.63											No Quan Values	Not Found	Not Found	Not Found	High	Not Found	Not Found	Not Found	Not Found	Not Found	Not Found	High	0.0005574	0.01664	2.58
FALSE	High	[-].MSYSCCLPNLSFR.[S]	2xCarbamidomethyl [C5; C6]; 1xMet-loss+Acetyl [N-Term]	0.00715601	0.00202695	1	4	2	A0A3Q1M139	A0A3Q1M139 [1-13]	A0A3Q1M139 1xMet-loss+Acetyl [N-Term]	0	1545.68		503.8	496.2									Not Found	High	High	Not Found	Not Found	Not Found	Not Found	Not Found	Not Found	Not Found	High	0.0005574	0.001502	2.31	22.2
FALSE	High	[K].MSVQPTVSLGGFEITPPVVLR.[L]		0.0111559	0.00202695	1	31	2	A0A481D6F9	A0A481D6F9 [81-101]		0	2227.22											No Quan Values	Not Found	Not Found	Not Found	Not Found	High	Not Found	Not Found	High	Not Found	Not Found	High	0.0005574	0.002565	2.03
FALSE	High	[-].MSSSQLEQAITDLINLFHK.[Y]	1xMet-loss+Acetyl [N-Term]	0.0130297	0.00202695	1	2	1	A0A1B1V2J1	A0A1B1V2J1 [1-19]	A0A1B1V2J1 1xMet-loss+Acetyl [N-Term]	0	2086.08											No Quan Values	Not Found	High	Not Found	Not Found	Not Found	Not Found	Not Found	Not Found	Not Found	Not Found	High	0.0005574	0.003083	1.94
FALSE	High	[-].MSFSADQIAEFK.[E]	1xMet-loss+Acetyl [N-Term]	0.0940082	0.00202695	1	2	3	Q29069	Q29069 [1-12]	Q29069 1xMet-loss+Acetyl [N-Term]	0	1284.61							1000					Not Found	Not Found	Not Found	Not Found	Not Found	High	High	Not Found	Not Found	Not Found	High	0.0005574	0.03376	1.67	21.45
FALSE	High	[-].MPMFVVNTNVPR.[A]	1xMet-loss [N-Term]	0.100245	0.00202695	1	10	2	A0A3Q1MT60	A0A3Q1MT60 [1-12]	A0A3Q1MT60 1xMet-loss [N-Term]	0	1273.67											No Quan Values	High	Not Found	Not Found	High	Not Found	Not Found	Not Found	Not Found	Not Found	Not Found	High	0.0005574	0.03672	1.88
FALSE	High	[R].MPCTEDYLSLILNR.[L]	1xCarbamidomethyl [C3]; 1xOxidation [M1]	0.000586142	0.00202695	1	3	2	P02769	P02769 [469-482]		0	1740.83	114.9			806.3	78.8							High	Not Found	Not Found	High	Peak Found	Not Found	Not Found	Not Found	Not Found	Not Found	High	0.0005574	7.404e-05	3.58	23.3
FALSE	High	[R].MPCTEDYLSLILNR.[L]	1xCarbamidomethyl [C3]	0.000156036	0.00202695	1	3	5	P02769	P02769 [469-482]		0	1724.83	1000											High	Not Found	Not Found	High	High	Not Found	High	High	Not Found	Not Found	High	0.0005574	1.511e-05	4.29	24.02
FALSE	High	[R].MLTPPMGTVMDVLK.[G]		0.00401469	0.00202695	1	30	2	A0A481BSN1	A0A481BSN1 [497-510]		0	1532.79	396.9							603.1				High	Not Found	Not Found	Not Found	Not Found	Not Found	Not Found	High	Not Found	Not Found	High	0.0005574	0.0007502	1.65	23.44
FALSE	High	[-].MILPVGAETFR.[E]		0.0217848	0.00202695	1	1	1	A0A480W245	A0A480W245 [1-11]		0	1233.67								737.6	262.4			Not Found	Not Found	Not Found	Not Found	Not Found	Not Found	Not Found	High	Peak Found	Not Found	High	0.0005574	0.005752	2.06	20.28
FALSE	High	[R].MFLSFPTTK.[T]	1xOxidation [M1]	0.120324	0.00202695	1	4	2	P01966	P01966 [33-41]		0	1087.55			861.4			138.6						Not Found	High	High	Not Found	Not Found	Peak Found	Not Found	Not Found	Not Found	Not Found	High	0.0005574	0.046	2	19.91
FALSE	High	[R].MFLGFPTTK.[T]	1xOxidation [M1]	0.0550644	0.00202695	1	20	5	A0A481CZZ7	A0A481CZZ7 [76-84]		0	1057.54			33.8	154.4	97.3	193.2	242.2	152	76.3	50.8		Not Found	Not Found	Peak Found	High	High	High	High	High	Peak Found	Peak Found	High	0.0005574	0.01763	2.64	19.55
FALSE	High	[R].MFLGFPTTK.[T]		0.0548231	0.00202695	1	20	4	A0A481CZZ7	A0A481CZZ7 [76-84]		0	1041.54				97.3	213.4		212.3	433.3	10.2	33.5		Not Found	Not Found	Not Found	High	High	Not Found	High	High	Peak Found	Peak Found	High	0.0005574	0.01754	2.1	21
FALSE	High	[K].MEIQEIQLK.[ER]		0.0517779	0.00202695	1	107	4	A0A480W015	A0A480W015 [203-211]		0	1131.61											No Quan Values	High	Not Found	Not Found	Not Found	Not Found	Not Found	High	Not Found	Not Found	Not Found	High	0.0005574	0.01632	2.6
FALSE	High	[K].MDFELYLGYEYVTALQNLR.[E]	1xOxidation [M1]	4.83333e-05	0.00202695	1	2	1	G3X6N3	G3X6N3 [332-350]		0	2354.14	404.3			490.3		105.4						Peak Found	Not Found	Not Found	High	Not Found	Peak Found	Not Found	Not Found	Not Found	Not Found	High	0.0005574	3.698e-06	3.16	26.83
FALSE	High	[R].NVLIFDLGGGTFDVSILTIDDGIFEVK.[A]		0.00300629	0.00202695	1	42	2	A0A480ZTG7	A0A480ZTG7 [195-221]		0	2897.52	54.8		7.6	223.5	594.3	14.5		105.3				Peak Found	Not Found	Peak Found	Peak Found	High	High	Not Found	Peak Found	Not Found	Not Found	High	0.0005574	0.0005284	3.19	29.59
FALSE	High	[R].IQLVEEELDR.[A]		0.0262341	0.00202695	1	138	3	A0A480W015	A0A480W015 [154-163]		0	1243.65			76.3	242.9		192.2	406.1	82.6				Not Found	High	Peak Found	Peak Found	Not Found	Peak Found	High	Peak Found	Not Found	Not Found	High	0.0005574	0.007202	2.56	17.28
FALSE	High	[R].IQHQDWTGGK.[E]		0.0656113	0.00202695	1	2	1	A0A481A4B5	A0A481A4B5 [156-165]		0	1169.57		1000										Not Found	High	Not Found	Not Found	Not Found	Not Found	Not Found	Not Found	Not Found	Not Found	High	0.0005574	0.02183	2.75	11.62
FALSE	High	[K].LGGSAVISLEGKPL.[-]		0.0091361	0.00202695	1	15	1	A0A480RAU3	A0A480RAU3 [309-322]		0	1340.78											No Quan Values	Not Found	Not Found	Not Found	Not Found	High	Not Found	Not Found	Not Found	Not Found	Not Found	High	0.0005574	0.00201	2.41
FALSE	High	[K].IGGIGTVPVGR.[V]		0.0119236	0.00202695	1	46	10	A0A287ANW5	A0A287ANW5 [208-218]		0	1025.61		101	82.9	169.7	59.6	135.5	163	132.4	77	78.9		High	High	High	High	High	High	High	High	High	High	High	0.0005574	0.002779	2.85	16.01
FALSE	High	[K].LGEYGFQNALIVR.[Y]		0.00123363	0.00202695	2	36	3	P02769; A0A480MGB9	P02769 [421-433]; A0A480MGB9 [421-433]		0	1479.8	136			167.8	192.1	107.6	169.8	226.7			Shared	High	Not Found	Not Found	High	Peak Found	Peak Found	Peak Found	High	Not Found	Not Found	High	0.0005574	0.0001808	2.86	20.02
FALSE	High	[R].LGEHNIDVLEGNEQFINAAK.[I]		3.20377e-06	0.00202695	1	3	16	A0A287B5W2	A0A287B5W2 [73-92]		0	2211.1	193.6	80.8	92.5					214	66.5	352.7		High	High	High	Not Found	High	High	High	High	High	Peak Found	High	0.0005574	1.421e-07	6.42	18.93
FALSE	High	[R].LGDLYEEEMR.[E]		0.0244414	0.00202695	1	22	2	A0A3Q2HXD5	A0A3Q2HXD5 [146-155]		0	1254.57	167.4			378.5	255.3		198.9					Peak Found	Not Found	Not Found	High	Peak Found	Not Found	Peak Found	High	Not Found	Not Found	High	0.0005574	0.006587	2.21	17.23
FALSE	High	[K].IGDLQPQIVNLLK.[S]		0.00173073	0.00202695	2	4	3	F6QAT0; E1BB91	F6QAT0 [702-714]; E1BB91 [1001-1013]		0	1450.86		384.5	615.5								Shared	Not Found	Peak Found	High	Not Found	High	Not Found	Not Found	Not Found	Not Found	Not Found	High	0.0005574	0.0002718	2.55	23.19
FALSE	High	[R].LFTGHPETLEK.[F]		0.0670596	0.00202695	1	3	1	P68082	P68082 [33-43]		0	1271.66											No Quan Values	Not Found	Not Found	Not Found	Not Found	Not Found	High	Not Found	Not Found	Not Found	Not Found	High	0.0005574	0.02241	1.92
FALSE	High	[K].LFTFHADICTLPDTEK.[Q]	1xCarbamidomethyl [C9]	0.00112344	0.00202695	1	4	1	P02769	P02769 [529-544]		0	1907.92											No Quan Values	Not Found	Not Found	Not Found	High	Not Found	Not Found	Not Found	Not Found	Not Found	Not Found	High	0.0005574	0.0001618	4.92
FALSE	High	[K].LFDSYPITVTVPEVVSR.[N]		0.00387431	0.00202695	1	2	1	A0A3Q2L3I3	A0A3Q2L3I3 [397-413]		0	1922.03		411.1	240.7				87.9		260.4			Not Found	Peak Found	Peak Found	Not Found	Not Found	Not Found	High	Not Found	Peak Found	Not Found	High	0.0005574	0.0007186	2.38	21.91
FALSE	High	[R].LEGNPVILGK.[H]		0.0349663	0.00202695	1	3	3	Q3T085	Q3T085 [273-282]		0	1039.61	104.6	124.5	131.5	131.4	135.6	152.6	219.7					High	High	High	Peak Found	Peak Found	Peak Found	Peak Found	Not Found	Not Found	Not Found	High	0.0005574	0.01019	2.38	16.5
FALSE	High	[R].LEGNPIVLGK.[H]		0.0224704	0.00202695	1	1	3	F6PVJ6	F6PVJ6 [272-281]		0	1039.61	104.6	124.5	131.5	131.4	135.6	152.6	219.7					Peak Found	Peak Found	Peak Found	High	High	Peak Found	High	Not Found	Not Found	Not Found	High	0.0005574	0.005957	2.82	16.5
FALSE	High	[R].LEDNPIILGK.[Y]		0.0352766	0.00202695	1	2	1	A0A480EAA3	A0A480EAA3 [274-283]		0	1111.64						181.5	205.6	402.3	78.7	131.9		Not Found	Not Found	Not Found	Not Found	Not Found	Peak Found	Peak Found	High	Peak Found	Peak Found	High	0.0005574	0.0103	2.6	17.03
FALSE	High	[R].IDSLSSFK.[E]		0.104616	0.00202695	2	18	4	A0A480RQY8; F1MKG2	A0A480RQY8 [689-696]; F1MKG2 [641-648]		0	896.472					199.3			800.7			Shared	Not Found	Not Found	Not Found	Not Found	High	Not Found	Not Found	High	Not Found	Not Found	High	0.0005574	0.03864	2.14	15.73
FALSE	High	[R].LDFTGNLIEDIEDGTFSK.[L]		0.00976521	0.00202695	3	6	4	A0A480EAA3; Q3T085; F6PVJ6	A0A480EAA3 [150-167]; Q3T085 [149-166]; F6PVJ6 [148-165]		0	2013.97	469.9			530.1							Shared	High	High	Not Found	Peak Found	Not Found	Not Found	High	Not Found	Not Found	Not Found	High	0.0005574	0.002177	1.99	24.52
FALSE	High	[K].LCYVALDFEQEMATAASSSSLEK.[S]	1xCarbamidomethyl [C2]	5.28387e-05	0.00202695	1	60	3	A0A480S2Q6	A0A480S2Q6 [216-238]		0	2550.17				1000								High	Not Found	Not Found	High	High	Not Found	Not Found	Not Found	Not Found	Not Found	High	0.0005574	4.118e-06	3.48	23.84
FALSE	High	[K].LCTVATLR.[A]	1xCarbamidomethyl [C2]	0.0557947	0.00202695	1	7	2	A0A3Q2H333	A0A3Q2H333 [108-115]		0	933.519											No Quan Values	Not Found	Not Found	Not Found	High	Not Found	Not Found	High	Not Found	Not Found	Not Found	High	0.0005574	0.01787	2.34
FALSE	High	[R].LASYLDKVR.[A]		0.0920112	0.00202695	4	80	2	A0A287AEL2; A0A480ZTS9; F6SS14; F6PJX6	A0A287AEL2 [169-177]; A0A480ZTS9 [128-136]; F6SS14 [147-155]; F6PJX6 [130-138]		1	1064.61											No Quan Values	Not Found	Not Found	Not Found	High	Not Found	Not Found	High	Not Found	Not Found	Not Found	High	0.0005574	0.03295	2.8
FALSE	High	[R].YSQVMGSSGIVR.[L]		0.00497021	0.00202695	1	145	3	A0A480KMZ0	A0A480KMZ0 [1151-1162]		0	1283.64					50.5		131.7	564.5	113.5	139.8		Not Found	Not Found	Not Found	Not Found	Peak Found	Not Found	Peak Found	High	High	High	High	0.0005574	0.0009656	2.95	14.68
FALSE	High	[R].IAPLQGMLPSLLAPLR.[T]	1xOxidation [M7]	0.00200476	0.00202695	1	3	1	F6QAT0	F6QAT0 [510-525]		0	1706											No Quan Values	Not Found	Not Found	Not Found	Not Found	High	Not Found	Not Found	Not Found	Not Found	Not Found	High	0.0005574	0.000325	2.05
FALSE	High	[R].IAPLQGMLPSLLAPLR.[T]		0.00036548	0.00202695	1	3	5	F6QAT0	F6QAT0 [510-525]		0	1690.01					476.3	402.5	121.3					Not Found	Not Found	Not Found	High	High	High	High	Not Found	Not Found	Not Found	High	0.0005574	4.2e-05	3.53	26.34
FALSE	High	[R].IALVITDGR.[S]		0.0392209	0.00202695	1	12	10	A0A480RHE1	A0A480RHE1 [723-731]		0	957.573	77.8	47.8	42.2	85.3	175.9	69.6	77.4	296.7	66.6	60.8		High	High	High	High	High	High	High	High	High	High	High	0.0005574	0.01171	2.38	17.59
FALSE	High	[K].LALDVEIATYR.[TKR]		0.0109111	0.00202695	7	118	2	A0A3Q2I6F9; M0QVZ6; F7B7X0; F1SGG6; A0A287BHY5; G3N0V2; F6W7V0	A0A3Q2I6F9 [516-526]; M0QVZ6 [462-472]; F7B7X0 [484-494]; F1SGG6 [466-476]; A0A287BHY5 [479-489]; G3N0V2 [469-479]; F6W7V0 [460-470]		0	1263.69											No Quan Values	Not Found	High	Not Found	High	Not Found	Not Found	Not Found	Not Found	Not Found	Not Found	High	0.0005574	0.002497	3.19
FALSE	High	[K].LAGLEEALQK.[A]		0.0434115	0.00202695	1	20	1	F6ST15	F6ST15 [368-377]		0	1071.6						850.1		149.9				Not Found	Not Found	Not Found	Not Found	Not Found	High	Not Found	Peak Found	Not Found	Not Found	High	0.0005574	0.0132	2.72	17.75
FALSE	High	[R].KVPQVSTPTLVEVSR.[S]		0.00044267	0.00202695	1	4	3	P02769	P02769 [437-451]		1	1639.94	861	69.4	69.5									High	High	Peak Found	Not Found	Not Found	Not Found	Not Found	Not Found	Not Found	Not Found	High	0.0005574	5.294e-05	1.86	16.51
FALSE	High	[K].KVPQVSTPTLVEVAR.[K]		0.000288598	0.00202695	1	30	4	A0A480MGB9	A0A480MGB9 [437-451]		1	1623.94								1000				Not Found	Not Found	Not Found	Not Found	Not Found	Not Found	Not Found	High	Not Found	High	High	0.0005574	3.166e-05	2.61	16.83
FALSE	High	[K].KQSALAELVK.[H]		0.0619856	0.00202695	1	7	1	A0A3Q2H333	A0A3Q2H333 [558-567]		1	1086.65											No Quan Values	Not Found	Not Found	Not Found	High	Not Found	Not Found	Not Found	Not Found	Not Found	Not Found	High	0.0005574	0.02032	2.44
FALSE	High	[K].KGLEELLVGGSHLK.[E]		0.0550644	0.00202695	1	10	1	A0A480RHE1	A0A480RHE1 [135-148]		1	1479.85											No Quan Values	Not Found	Not Found	Not Found	Not Found	Not Found	Not Found	Not Found	High	Not Found	Not Found	High	0.0005574	0.0176	3.8
FALSE	High	[K].KAPQVSTPTLVEIGRTLGK.[V]		1.66615e-05	0.00202695	1	7	1	A0A3Q2H333	A0A3Q2H333 [447-465]		2	1995.16											No Quan Values	Not Found	Not Found	Not Found	Not Found	High	Not Found	Not Found	Not Found	Not Found	Not Found	High	0.0005574	1.03e-06	5.07
FALSE	High	[K].KAPQVSTPTLVEIGR.[T]		0.000146599	0.00202695	1	7	9	A0A3Q2H333	A0A3Q2H333 [447-461]		1	1595.91				35.4	964.6							Not Found	Not Found	Not Found	High	High	High	High	Not Found	Not Found	Not Found	High	0.0005574	1.402e-05	3.63	16.85
FALSE	High	[R].LGLALNFSVFYYEILNNPELACTLAK.[T]	1xCarbamidomethyl [C22]	0.00322819	0.00202695	1	11	1	K9K3Q3	K9K3Q3 [103-128]		0	2973.54											No Quan Values	Not Found	Not Found	Not Found	Not Found	Not Found	Not Found	Not Found	High	Not Found	Not Found	High	0.0005574	0.0005758	2.87
FALSE	High	[R].IQLELNQVK.[SA]		0.0968723	0.00202695	2	70	1	F6R839; F1MRC2	F6R839 [1565-1573]; F1MRC2 [1566-1574]		0	1084.64											No Quan Values	Not Found	Not Found	Not Found	Not Found	Not Found	Not Found	High	Not Found	Not Found	Not Found	High	0.0005574	0.03507	2.04
FALSE	High	[R].LGLALNFSVFYYEILNSPDR.[A]		0.00070051	0.00202695	1	16	1	A0A481CPV8	A0A481CPV8 [199-218]		0	2331.2											No Quan Values	Not Found	Not Found	Not Found	Not Found	Not Found	Not Found	Not Found	High	Not Found	Not Found	High	0.0005574	9.179e-05	3.31
FALSE	High	[K].LGLDIEIATYR.[R]		0.0342024	0.00202695	1	60	1	F6ST15	F6ST15 [397-407]		0	1263.69											No Quan Values	Not Found	Not Found	Not Found	Not Found	Not Found	High	Not Found	Not Found	Not Found	Not Found	High	0.0005574	0.009919	2.08
FALSE	High	[R].LQASVVPPTSPGVSGK.[R]		0.0367071	0.00202695	1	131	1	A0A480KMZ0	A0A480KMZ0 [808-823]		0	1523.84								1000				Not Found	Not Found	Not Found	Not Found	Not Found	Not Found	Not Found	High	Not Found	Not Found	High	0.0005574	0.0108	2.41	14.97
FALSE	High	[K].IPEISIQDMTAQVTSPSGK.[S]		0.00440782	0.00202695	1	80	1	A0A481CVN7	A0A481CVN7 [2131-2149]		0	2002.02								258.8		741.2		Not Found	Not Found	Not Found	Not Found	Not Found	Not Found	Not Found	High	Not Found	Peak Found	High	0.0005574	0.000836	3.39	20.35
FALSE	High	[RK].LLVVYPWTQR.[F]		0.0219785	0.00202695	2	42	2	A0A1K0FUE2; A0A480QYN9	A0A1K0FUE2 [32-41]; A0A480QYN9 [114-123]		0	1274.73				591.8	408.2						Shared	Not Found	Not Found	Not Found	High	High	Not Found	Not Found	Not Found	Not Found	Not Found	High	0.0005574	0.005792	2.02	21.47
FALSE	High	[K].LLVTPAAGGK.[T]		0.138172	0.00202695	1	61	1	A0A480F6B6	A0A480F6B6 [62-71]		0	926.567											No Quan Values	Not Found	Not Found	Not Found	Not Found	Not Found	Not Found	Not Found	High	Not Found	Not Found	High	0.0005574	0.05469	1.94
FALSE	High	[K].LLVLVTGGK.[S]		0.0885167	0.00202695	1	1	2	E1BB91	E1BB91 [551-559]		0	899.592											No Quan Values	High	Not Found	High	Not Found	Not Found	Not Found	Not Found	Not Found	Not Found	Not Found	High	0.0005574	0.03136	2.22
FALSE	High	[RK].ILVLITGGK.[S]		0.0430301	0.00202695	2	147	12	A0A480KMZ0; F6QAT0	A0A480KMZ0 [144-152]; F6QAT0 [452-460]		0	913.608				64.7	345.4			589.9			Shared	Not Found	Not Found	Not Found	High	High	Not Found	High	High	High	High	High	0.0005574	0.01309	2.56	19.19
FALSE	High	[K].LLTPITTLTSEQIQR.[I]		0.000974145	0.00202695	1	3	3	F6QAT0	F6QAT0 [1104-1118]		0	1713.97											No Quan Values	Not Found	Not Found	Not Found	High	High	Not Found	Not Found	Not Found	Not Found	Not Found	High	0.0005574	0.0001367	3.26
FALSE	High	[K].LLTPLTTLTAGQIQQLLASTR.[Y]		0.00319958	0.00202695	1	1	1	E1BB91	E1BB91 [1403-1423]		0	2239.3											No Quan Values	Not Found	High	Not Found	Not Found	Not Found	Not Found	Not Found	Not Found	Not Found	Not Found	High	0.0005574	0.0005685	2.46
FALSE	High	[K].IITHPNFNGNTLDNDIMLIK.[L]	1xOxidation [M17]	0.0002835	0.00202695	1	3	11	A0A287B5W2	A0A287B5W2 [93-112]		0	2299.18	168.9	74.9		246.3	149.4	60.2	200.4			99.8		Peak Found	Peak Found	High	High	High	High	High	Not Found	High	High	High	0.0005574	3.108e-05	4.63	19.96
FALSE	High	[K].IITHPNFNGNTLDNDIMLIK.[L]		3.39906e-05	0.00202695	1	3	13	A0A287B5W2	A0A287B5W2 [93-112]		0	2283.18	60.9			74.8	149	134.9		139.1	100.3	341.1		High	High	High	High	Peak Found	High	Not Found	High	High	High	High	0.0005574	2.433e-06	5.31	20.74
FALSE	High	[R].LISQIVSSITASLR.[FX]		0.00087145	0.00202695	1	94	6	A0A480KLF3	A0A480KLF3 [245-258]		0	1487.88	39.6	29.9	53.9	199.1	73.9	115.3	46.6	375.9	15.2	50.6		Peak Found	High	High	High	High	Peak Found	High	Peak Found	Peak Found	Peak Found	High	0.0005574	0.0001197	2.36	25.96
FALSE	High	[R].LLQDSVDFSLADAINTEFK.[N]		0.00666492	0.00202695	1	4	2	A0A3Q2HXD5	A0A3Q2HXD5 [79-97]		0	2126.07				757.6	89.9				152.6			Not Found	Not Found	Not Found	High	High	Not Found	Not Found	Not Found	Peak Found	Not Found	High	0.0005574	0.00138	2.03	23.33
FALSE	High	[R].ILPELGITK.[V]		0.112454	0.00202695	1	2	2	F7CSL8	F7CSL8 [329-337]		0	983.614											No Quan Values	Not Found	Not Found	Not Found	Not Found	Not Found	Not Found	High	Not Found	Not Found	Not Found	High	0.0005574	0.04222	1.43
FALSE	High	[R].LLLQQISLPK.[V]		0.0161195	0.00202695	1	2	3	F6R942	F6R942 [1264-1273]		0	1152.74											No Quan Values	Not Found	Not Found	Not Found	High	High	Not Found	High	Not Found	Not Found	Not Found	High	0.0005574	0.003986	2.97
FALSE	High	[K].LLLPWLEAR.[I]		0.13142	0.00202695	1	8	1	A0A480E7G8	A0A480E7G8 [857-865]		0	1110.67											No Quan Values	Not Found	Not Found	Not Found	Not Found	High	Not Found	Not Found	Not Found	Not Found	Not Found	High	0.0005574	0.05122	1.09
FALSE	High	[R].LLLPGELAK.[HQR]		0.0656113	0.00202695	1	82	8	A0A480ELZ5	A0A480ELZ5 [207-215]		0	953.603	23.5	41.4	34.3	402.2	158.1	88.1	77.8	95.8	35.6	43.4		Peak Found	High	High	High	Peak Found	High	High	Peak Found	High	High	High	0.0005574	0.02174	1.84	19.34
FALSE	High	[K].ILLAELEQLKGQGK.[S]		0.0199388	0.00202695	1	22	1	A0A3Q2HXD5	A0A3Q2HXD5 [130-143]		1	1539.91											No Quan Values	Not Found	Not Found	Not Found	Not Found	Not Found	Not Found	Not Found	High	Not Found	Not Found	High	0.0005574	0.005159	2.1
FALSE	High	[K].ILLAELEQLK.[G]		0.0214974	0.00202695	1	22	5	A0A3Q2HXD5	A0A3Q2HXD5 [130-139]		0	1169.71		22.2			297.3	50.4	209.5	305.7	59.1	55.6		Not Found	High	Not Found	Not Found	High	High	High	High	Peak Found	Peak Found	High	0.0005574	0.005642	3.2	22.12
FALSE	High	[R].LIGQIVSSITASLR.[F]		0.000759013	0.00202695	1	74	3	A0A481CL57	A0A481CL57 [245-258]		0	1457.87	40.9	36.9	32.2	185	532.1		73.7		99.2			Peak Found	Peak Found	Peak Found	High	High	Not Found	Peak Found	High	Peak Found	Not Found	High	0.0005574	0.0001012	2.61	25.06
FALSE	High	[K].ILGPLSYSK.[I]		0.066187	0.00202695	3	5	13	F1SQ09; Q05443; F6SKT2	F1SQ09 [300-308]; Q05443 [301-309]; F6SKT2 [300-308]		0	977.567	88.5	12.1	19.9	129.7	179.2	41.4	85.1	153.3	109.4	181.5	Shared	High	Peak Found	High	High	High	Peak Found	High	High	High	High	High	0.0005574	0.02206	2.52	17.09
FALSE	High	[RK].LLGNVIVVVLAR.[HRNAC]		0.00294012	0.00202695	2	28	4	A0A1K0FUE2; A0A480QYN9	A0A1K0FUE2 [106-117]; A0A480QYN9 [188-199]		0	1265.83											No Quan Values	Not Found	High	Not Found	Not Found	High	Not Found	Not Found	Not Found	Not Found	Not Found	High	0.0005574	0.0005135	3.2
FALSE	High	[K].LLGGVTIAQGGVLPNIQAVLLPK.[K]		0.00488258	0.00202695	1	7	3	F2Z4I6	F2Z4I6 [97-119]		0	2271.38											No Quan Values	Not Found	Not Found	Not Found	Not Found	High	Not Found	High	High	Not Found	Not Found	High	0.0005574	0.000947	2.4
FALSE	High	[R].IIGGLLDAK.[G]		0.068838	0.00202695	1	2	2	A0A3Q2HBR4	A0A3Q2HBR4 [125-133]		0	899.556											No Quan Values	Not Found	Not Found	Not Found	High	High	Not Found	Not Found	Not Found	Not Found	Not Found	High	0.0005574	0.0231	1.7
FALSE	High	[R].LLEVGGDLQLDSVK.[V]		0.00044267	0.00202695	1	1	3	F6SX07	F6SX07 [124-137]		0	1485.82				333.7	127.5	128.1	342.2		68.4			Not Found	Not Found	Not Found	High	High	Peak Found	High	Not Found	Peak Found	Not Found	High	0.0005574	5.286e-05	3.94	19.87
FALSE	High	[K].LLDNWDSLGTTLGK.[L]		0.0162631	0.00202695	1	1	1	F6Z2L5	F6Z2L5 [69-82]		0	1532.8				366.7	421.7		211.6					Not Found	Not Found	Not Found	High	Peak Found	Not Found	Peak Found	Not Found	Not Found	Not Found	High	0.0005574	0.004038	1.93	21.2
FALSE	High	[K].LKSVPMVPPGIK.[Y]		0.0582977	0.00202695	3	5	5	F1SQ09; Q05443; F6SKT2	F1SQ09 [61-72]; Q05443 [62-73]; F6SKT2 [61-72]		1	1265.76				185.5	456.8			189		168.7	Shared	High	Not Found	Not Found	High	High	Not Found	Not Found	Peak Found	Not Found	High	High	0.0005574	0.01886	2.02	16.96
FALSE	High	[R].IHEVLDLEPLGPVCPFR.[C]	1xCarbamidomethyl [C14]	0.0536317	0.00202695	1	3	1	A0A3Q2IA12	A0A3Q2IA12 [42-58]		0	1991.04							1000					Not Found	Not Found	Not Found	Not Found	Not Found	Not Found	High	Not Found	Not Found	Not Found	High	0.0005574	0.01708	2.36	21.2
FALSE	High	[K].LGVRPSQGGEAPR.[E]		0.00934118	0.00202695	1	64	1	F1SS24	F1SS24 [1118-1130]		0	1323.71											No Quan Values	Not Found	Not Found	Not Found	Not Found	Not Found	Not Found	Not Found	High	Not Found	Not Found	High	0.0005574	0.002066	2.67
FALSE	High	[R].IGQPGAVGPAGIR.[G]		0.0027748	0.00202695	1	3	16	P02465	P02465 [1066-1078]		0	1192.68	363	322.8	313.9	0.2			0	0				High	High	High	Peak Found	Not Found	Not Found	Peak Found	Peak Found	Not Found	Not Found	High	0.0005574	0.0004806	2	14.8
FALSE	High	[R].LGLALNFSVFYYEILNSPEK.[A]		0.000570678	0.00202695	1	26	1	P63103	P63103 [168-187]		0	2317.21											No Quan Values	High	Not Found	Not Found	Not Found	Not Found	Not Found	Not Found	Not Found	Not Found	Not Found	High	0.0005574	7.186e-05	3.09
FALSE	High	[R].HVLATLGEK.[ML]		0.0317273	0.00202695	2	38	2	F6ZGD1; Q29069	F6ZGD1 [153-161]; Q29069 [110-118]		0	967.557											No Quan Values	Not Found	Not Found	Not Found	Not Found	Not Found	High	High	Not Found	Not Found	Not Found	High	0.0005574	0.009028	2.77
FALSE	High	[R].QGLLPVLENLK.[V]		0.0719031	0.00202695	1	8	1	A0A481D1A7	A0A481D1A7 [238-248]		0	1223.74								1000				Not Found	Not Found	Not Found	Not Found	Not Found	Not Found	Not Found	High	Not Found	Not Found	High	0.0005574	0.02439	1.78	22.83
FALSE	High	[K].QGPSGASGER.[G]		0.0595897	0.00202695	4	5	6	C0HJN9; C0HJN7; B9VR88; P02453	C0HJN9 [730-739]; C0HJN7 [756-765]; B9VR88 [984-993]; P02453 [984-993]		0	945.438		398.9	192.9	157.9	146.8	92.9	7.5	3.1			Shared	High	High	High	High	High	High	Peak Found	Peak Found	Not Found	Not Found	High	0.0005574	0.01943	2.53	9.35
FALSE	High	[R].VLDELTLTK.[TA]		0.0682403	0.00202695	2	25	5	A0A480ZTS9; F6SS14	A0A480ZTS9 [227-235]; F6SS14 [248-256]		0	1031.6	139.4	19.3	17.7	101.3	43.3	237.8	112.8	48	172.7	107.7	Shared	Peak Found	Peak Found	Peak Found	High	Peak Found	High	High	Peak Found	Peak Found	High	High	0.0005574	0.02285	1.63	17.9
FALSE	High	[R].VLDELTLAR.[TA]		0.0397438	0.00202695	1	90	10	A0A287AEL2	A0A287AEL2 [267-275]		0	1029.59		142.7			63.2	701.7	76.3	16.1				High	High	High	High	Peak Found	High	High	Peak Found	High	Not Found	High	0.0005574	0.0119	2.16	17.86
FALSE	High	[K].VIDELDVKPDGTR.[I]		0.00354443	0.00202695	1	145	2	A0A480KMZ0	A0A480KMZ0 [454-466]		0	1456.76											No Quan Values	Not Found	Not Found	Not Found	Not Found	Not Found	Not Found	Not Found	High	Not Found	Not Found	High	0.0005574	0.000646	3.29
FALSE	High	[KT].VKGDVDVSLPK.[VLI]		0.134758	0.00202695	1	82	1	A0A480WWU3	A0A480WWU3 [349-359]; [477-487]; [679-689]		1	1156.66											No Quan Values	Not Found	Not Found	Not Found	Not Found	High	Not Found	Not Found	Not Found	Not Found	Not Found	High	0.0005574	0.05296	1.49
FALSE	High	[R].VGWEQLLTTIAR.[T]		0.0044472	0.00202695	1	125	1	A0A480PBZ5	A0A480PBZ5 [650-661]		0	1386.77										1000		Not Found	Not Found	Not Found	Not Found	Not Found	Not Found	Not Found	Not Found	Not Found	High	High	0.0005574	0.0008474	2.68	28.69
FALSE	High	[R].VGAPGPAGAR.[G]		0.042652	0.00202695	4	30	10	A0A480XY88; P02465; F6RTI8; B9VR89	A0A480XY88 [225-234]; P02465 [223-232]; F6RTI8 [223-232]; B9VR89 [223-232]		0	852.469	41.4	134.4	122.8	49.2	37.3	122.5	66.3	63.6	173.2	189.3	Shared	High	High	High	High	High	High	High	High	High	High	High	0.0005574	0.01292	2.03	10.61
FALSE	High	[R].VGAGAPVYLAAVLEYLTAEILELAGNAAR.[DN]		2.84059e-06	0.00202695	2	79	6	A0A3Q1MF62; F2Z4I6	A0A3Q1MF62 [44-72]; F2Z4I6 [44-72]		0	2915.59	176.1			823.9							Shared	High	Not Found	Not Found	High	High	Not Found	Not Found	High	Not Found	Not Found	High	0.0005574	1.233e-07	4.8	30.14
FALSE	High	[K].VFSVAITPDHLEPR.[L]		0.00142902	0.00202695	1	11	13	A0A480RHE1	A0A480RHE1 [186-199]		0	1580.84	87			130.7	281.6	18.4	85.1	296.7	11.4	89		High	Not Found	Not Found	High	High	High	High	High	High	High	High	0.0005574	0.0002164	3.78	18.26
FALSE	High	[K].VFLENVIR.[D]		0.0892823	0.00202695	1	39	8	A0A3Q1N666	A0A3Q1N666 [61-68]		0	989.578				144.8	480.3		374.9					Not Found	Not Found	Not Found	High	High	Not Found	High	High	Not Found	Not Found	High	0.0005574	0.0318	2.08	19.69
FALSE	High	[R].VFAVVITDGR.[H]		0.0340516	0.00202695	3	19	3	A0A480RQY8; F1MKG2; F7CGV8	A0A480RQY8 [733-742]; F1MKG2 [685-694]; F7CGV8 [724-733]		0	1076.61	107.9				429.6	81.9		380.5			Shared	Peak Found	Not Found	Not Found	Not Found	High	Peak Found	Not Found	High	Not Found	High	High	0.0005574	0.009868	2.7	18.51
FALSE	High	[R].VETGVLKPGMVVTFAPVNVTTEVK.[S]		0.000133503	0.00202695	1	21	4	A0A287ANW5	A0A287ANW5 [219-242]		0	2515.38											No Quan Values	High	Not Found	Not Found	Not Found	High	Not Found	High	High	Not Found	Not Found	High	0.0005574	1.255e-05	4.15
FALSE	High	[K].VDSLTDEINFLR.[A]		0.00138514	0.00202695	1	26	4	F6W7V0	F6W7V0 [292-303]		0	1421.73				78.4		382.2	196.8		197.3	145.3		Not Found	Not Found	Not Found	High	Not Found	Peak Found	High	Not Found	Peak Found	Peak Found	High	0.0005574	0.000208	3.7	21.25
FALSE	High	[KD].VDIDVPDVNIEGPDAK.[L]		0.00524262	0.00202695	1	61	2	A0A480WWU3	A0A480WWU3 [760-775]		0	1695.84											No Quan Values	Not Found	Not Found	Not Found	Not Found	High	Not Found	Not Found	High	Not Found	Not Found	High	0.0005574	0.001034	2.5
FALSE	High	[K].VCNYVNWIQQTIAAN.[-]	1xCarbamidomethyl [C2]	0.0529291	0.00202695	1	3	5	A0A287B5W2	A0A287B5W2 [232-246]		0	1793.86	162.2	80.5	148.2	75.3	121		125.4	126.4	84.5	76.5		Peak Found	Peak Found	High	Peak Found	High	High	High	Peak Found	High	Peak Found	High	0.0005574	0.0168	3.01	24.81
FALSE	High	[R].VAVSADPNVPNVVVTR.[LI]		0.0227707	0.00202695	1	27	1	A0A480X7N1	A0A480X7N1 [76-91]		0	1636.9											No Quan Values	Not Found	Not Found	Not Found	Not Found	Not Found	Not Found	Not Found	High	Not Found	Not Found	High	0.0005574	0.006069	1.75
FALSE	High	[K].TVMENFVAFVDK.[C]	1xOxidation [M3]	0.00545666	0.00202695	1	2	1	P02769	P02769 [569-580]		0	1415.69				452.2		547.8						Not Found	Not Found	Not Found	High	Not Found	Peak Found	Not Found	Not Found	Not Found	Not Found	High	0.0005574	0.001083	2.16	19.77
FALSE	High	[K].TVMENFVAFVDK.[C]		0.00223091	0.00202695	1	2	2	P02769	P02769 [569-580]		0	1399.69											No Quan Values	Not Found	Not Found	Not Found	High	High	Not Found	Not Found	Not Found	Not Found	Not Found	High	0.0005574	0.0003696	2.53
FALSE	High	[K].TVLVTGTIK.[G]		0.147054	0.00202695	1	15	1	A0A480XVM3	A0A480XVM3 [67-75]		0	931.582											No Quan Values	Not Found	Not Found	Not Found	Not Found	Not Found	Not Found	Not Found	High	Not Found	Not Found	High	0.0005574	0.05898	2.13
FALSE	High	[R].TPQIITILEK.[A]		0.0402737	0.00202695	1	32	1	A0A480SMD8	A0A480SMD8 [235-244]		0	1155.7			65.5			259.8	107.6	459	108.2			Not Found	Not Found	Peak Found	Not Found	Not Found	Peak Found	Peak Found	High	Peak Found	Not Found	High	0.0005574	0.01205	2.32	21.16
FALSE	High	[K].TPIVGQPSIPGGPVR.[L]		0.011559	0.00202695	1	1	1	P12763	P12763 [334-348]		0	1474.84											No Quan Values	High	Not Found	Not Found	Not Found	Not Found	Not Found	Not Found	Not Found	Not Found	Not Found	High	0.0005574	0.002675	2.5
FALSE	High	[KR].TITLEVEPSDTIENVK.[AG]		0.00367288	0.00202695	1	82	6	A0A480W4P5	A0A480W4P5 [41-56]		0	1787.93	103.9			146.4	149.5	453.1	147.2					High	Not Found	Not Found	Peak Found	High	Peak Found	Peak Found	High	Not Found	Not Found	High	0.0005574	0.0006736	2.27	18.76
FALSE	High	[R].TLSSSTQASIEIDSLYEGIDFYTSITR.[A]		0.000436792	0.00202695	1	34	5	A0A480U0A9	A0A480U0A9 [273-299]		0	2997.46											No Quan Values	High	Not Found	High	Not Found	High	Not Found	Not Found	Not Found	Not Found	High	High	0.0005574	5.206e-05	4.17
FALSE	High	[R].TLMNLGGLAVAR.[DN]		0.144636	0.00202695	1	16	2	A0A480RAI3	A0A480RAI3 [128-139]		0	1215.69	394.5	212.5					115.5	277.6				Peak Found	Peak Found	Not Found	Not Found	Not Found	Not Found	High	High	Not Found	Not Found	High	0.0005574	0.05786	2.11	20.94
FALSE	High	[R].TIGISVDPR.[R]		0.0818999	0.00202695	1	20	2	A0A480NGG8	A0A480NGG8 [93-101]		0	957.536											No Quan Values	High	Not Found	Not Found	High	Not Found	Not Found	Not Found	Not Found	Not Found	Not Found	High	0.0005574	0.02857	2.18
FALSE	High	[K].TLCCATVGR.[A]	2xCarbamidomethyl [C3; C4]	0.145841	0.00202695	3	11	1	A0A3Q1M7S1; F7CKI7; F1SN67	A0A3Q1M7S1 [367-375]; F7CKI7 [366-374]; F1SN67 [207-215]		0	1037.49											No Quan Values	Not Found	Not Found	Not Found	Not Found	Not Found	Not Found	Not Found	High	Not Found	Not Found	High	0.0005574	0.0585	1.25
FALSE	High	[K].TIAPALISK.[K]		0.101538	0.00202695	1	2	1	A0A3Q2GSM3	A0A3Q2GSM3 [195-203]		0	913.572							1000					Not Found	Not Found	Not Found	Not Found	Not Found	Not Found	High	Not Found	Not Found	Not Found	High	0.0005574	0.03713	1.67	16.16
FALSE	High	[R].TGQPGAVGPAGIR.[G]		0.00253841	0.00202695	2	21	10	A0A480XY88; A0A480R890	A0A480XY88 [1068-1080]; A0A480R890 [863-875]		0	1180.64						0.4		338.9	346.3	314.4	Shared	Not Found	Not Found	Not Found	Not Found	Not Found	Peak Found	Not Found	High	High	High	High	0.0005574	0.0004317	2.32	13.61
FALSE	High	[-].TGPSGPAGPTGAR.[G]		0.00218178	0.00202695	1	1	8	A0A480KAY9	A0A480KAY9 [1-13]		0	1125.56				39.7	18.8	273.8	19.8	27.1	267	353.7		Not Found	Not Found	Not Found	High	High	High	High	High	High	High	High	0.0005574	0.0003597	3.27	10.62
FALSE	High	[R].TGETGASGPPGFAGEK.[G]		0.00040855	0.00202695	2	24	3	A0A480XY88; A0A480R890	A0A480XY88 [831-846]; A0A480R890 [626-641]		0	1462.68			4.2		13.1			291.1	319.2	372.4	Shared	Not Found	Not Found	Peak Found	Not Found	Peak Found	Not Found	Not Found	High	High	High	High	0.0005574	4.797e-05	4.24	13.81
FALSE	High	[K].VLDPNTVFALVNYISFK.[G]		5.50009e-05	0.00202695	1	1	9	P34955	P34955 [197-213]		0	1940.05				609.7		390.3						High	Not Found	Not Found	High	High	High	High	High	High	Not Found	High	0.0005574	4.321e-06	4.02	28.29
FALSE	High	[R].TGAIVDVPVGEELLGR.[V]		0.00169261	0.00202695	1	27	2	A0A480LUT6	A0A480LUT6 [171-186]		0	1624.89											No Quan Values	Not Found	Not Found	Not Found	Not Found	High	Not Found	High	Not Found	Not Found	Not Found	High	0.0005574	0.0002644	2.35
FALSE	High	[K].VIEGSLQPIIK.[T]		0.102409	0.00202695	1	16	1	A0A481AQU9	A0A481AQU9 [684-694]		0	1196.72											No Quan Values	Not Found	Not Found	Not Found	Not Found	High	Not Found	Not Found	Not Found	Not Found	Not Found	High	0.0005574	0.03765	1.85
FALSE	High	[KR].VIVVITDGR.[S]		0.135322	0.00202695	1	73	1	A0A480F6B6	A0A480F6B6 [1137-1145]		0	971.588			176.9		161.8			661.2				Not Found	Not Found	Peak Found	Not Found	Peak Found	Not Found	Not Found	High	Not Found	Not Found	High	0.0005574	0.05331	2.46	16.33
FALSE	High	[R].YSQVISSSGIVSLGVGDR.[N]		0.0229732	0.00202695	1	3	1	F6QAT0	F6QAT0 [1259-1276]		0	1823.95											No Quan Values	Not Found	Not Found	Not Found	Not Found	High	Not Found	Not Found	Not Found	Not Found	Not Found	High	0.0005574	0.006115	2.74
FALSE	High	[K].YQTELGLR.[Q]		0.147664	0.00202695	1	5	2	A0A3Q1M139	A0A3Q1M139 [145-152]		0	979.521											No Quan Values	Not Found	High	High	Not Found	Not Found	Not Found	Not Found	Not Found	Not Found	Not Found	High	0.0005574	0.05944	1.72
FALSE	High	[K].YLPFVPSR.[M]		0.113893	0.00202695	1	9	1	A0A480MI09	A0A480MI09 [99-106]		0	978.541	91.5	207.3	235.3	74.4	69.6	94.2	158.5	69.2				Peak Found	Peak Found	Peak Found	High	Peak Found	Peak Found	Peak Found	Peak Found	Not Found	Not Found	High	0.0005574	0.0429	1.89	19.59
FALSE	High	[R].YFESVLDR.[E]		0.139328	0.00202695	1	8	11	A0A286ZVB7	A0A286ZVB7 [119-126]		0	1028.5	96.7		147.9	45	122.9	114.9	178.6	133.5	96.3	64.2		High	High	High	High	High	High	Peak Found	High	High	Peak Found	High	0.0005574	0.05521	1.47	17.78
FALSE	High	[K].YEELQVTAGR.[H]		0.045973	0.00202695	1	14	1	F6W7V0	F6W7V0 [364-373]		0	1165.58				168.1		268.1	563.8					Not Found	Not Found	Not Found	Peak Found	Not Found	High	Peak Found	Not Found	Not Found	Not Found	High	0.0005574	0.01414	2.18	15.19
FALSE	High	[K].YEELQQTAGR.[H]		0.047205	0.00202695	3	18	1	A0A3Q2I6F9; M0QVZ6; F1SGG6	A0A3Q2I6F9 [420-429]; M0QVZ6 [366-375]; F1SGG6 [370-379]		0	1194.57											No Quan Values	High	Not Found	Not Found	Not Found	Not Found	Not Found	Not Found	Not Found	Not Found	Not Found	High	0.0005574	0.01466	2.43
FALSE	High	[K].YAASSYLTR.[T]		0.0694409	0.00202695	1	69	3	F7CAC5	F7CAC5 [90-98]		0	1031.52		81.1		202.7	317	222	49.7	40.5	46.1	40.9		Not Found	Peak Found	Not Found	High	High	High	Peak Found	Peak Found	Peak Found	Peak Found	High	0.0005574	0.02335	2.37	13.85
FALSE	High	[K].YAASSYLSLTSSDWK.[S]		0.0439898	0.00202695	1	9	1	A6QM09	A6QM09 [192-206]		0	1678.8											Not Reliable	Not Found	High	Not Found	Not Found	Not Found	Not Found	Not Found	Not Found	Not Found	Not Found	High	0.0005574	0.01341	1.37
FALSE	High	[K].WGDAGAEYVVESTGVFTTMEK.[A]		3.13707e-05	0.00202695	1	12	1	A0A3Q1M8J9	A0A3Q1M8J9 [85-105]		0	2277.04											No Quan Values	Not Found	Not Found	Not Found	High	Not Found	Not Found	Not Found	Not Found	Not Found	Not Found	High	0.0005574	2.204e-06	4.42
FALSE	High	[R].VVSVLPIQHK.[D]		0.0833286	0.00202695	1	1	1	A0A480E0M6	A0A480E0M6 [478-487]		0	1119.69											No Quan Values	Not Found	Not Found	Not Found	Not Found	Not Found	Not Found	High	Not Found	Not Found	Not Found	High	0.0005574	0.02915	1.92
FALSE	High	[R].VVQCSDLGLEK.[V]	1xCarbamidomethyl [C4]	0.0165539	0.00202695	1	1	1	P21793	P21793 [65-75]		0	1247.63	508.2	308.4	183.4									High	Peak Found	Peak Found	Not Found	Not Found	Not Found	Not Found	Not Found	Not Found	Not Found	High	0.0005574	0.004119	2.38	14.83
FALSE	High	[R].VVQCSDLGLDKVPK.[D]	1xCarbamidomethyl [C4]	0.000289887	0.00202695	1	13	1	A0A3Q2IA12	A0A3Q2IA12 [65-78]		1	1557.83							540.7	459.3				Not Found	Not Found	Not Found	Not Found	Not Found	Not Found	High	Peak Found	Not Found	Not Found	High	0.0005574	3.18e-05	3.85	14.8
FALSE	High	[R].VVQCSDLGLDK.[V]	1xCarbamidomethyl [C4]	0.0153525	0.00202695	1	13	1	A0A3Q2IA12	A0A3Q2IA12 [65-75]		0	1233.61						196.1	366.4	315		122.5		Not Found	Not Found	Not Found	Not Found	Not Found	Peak Found	High	Peak Found	Not Found	Peak Found	High	0.0005574	0.003769	2.89	15.92
FALSE	High	[K].VVLAYEPVWAIGTGK.[T]		0.0116104	0.00202695	1	26	1	A0A480TX57	A0A480TX57 [161-175]		0	1602.89								1000				Not Found	Not Found	Not Found	Not Found	Not Found	Not Found	Not Found	High	Not Found	Not Found	High	0.0005574	0.002683	1.85	22.42
FALSE	High	[K].VVFHPDYQEVDIGLIK.[L]		0.0851476	0.00202695	1	2	2	A0A3Q2HBR4	A0A3Q2HBR4 [199-214]		0	1871.99					1000							Not Found	Not Found	Not Found	High	High	Not Found	Not Found	Not Found	Not Found	Not Found	High	0.0005574	0.02994	2.76	20.06
FALSE	High	[KR].VTIAQGGVLPNIQAVLLPK.[K]		0.000200263	0.00202695	1	67	10	A0A3Q1MF62	A0A3Q1MF62 [101-119]		0	1931.17	101.3			100.5	382		199.6	206.5		10.1		High	Not Found	Not Found	High	High	High	High	High	Not Found	High	High	0.0005574	2.047e-05	2.65	24.02
FALSE	High	[R].VTALIPWVQQILANN.[-]		0.0203852	0.00202695	1	7	9	I3LJ52	I3LJ52 [249-263]		0	1679.95	127.5	44.8	72.2	110.9	91.3	204.4	131.9	139.8	77.3			High	High	High	High	High	High	High	High	High	Not Found	High	0.0005574	0.005301	2.48	28.95
FALSE	High	[R].VSWDPSPSPVLGYK.[I]		0.0160483	0.00202695	1	16	2	F1RQI0	F1RQI0 [2136-2149]		0	1531.78	618.2	143.9	17.7	40.5		58.8	52.1	68.9				High	Peak Found	Peak Found	Peak Found	Not Found	Peak Found	Peak Found	High	Not Found	Not Found	High	0.0005574	0.00398	2.7	19.6
FALSE	High	[K].VSITCLVTGFYPPDIDVEWK.[S]	1xCarbamidomethyl [C5]	0.139909	0.00202695	1	12	1	L8B180	L8B180 [378-397]		0	2339.16											No Quan Values	Not Found	Not Found	Not Found	Not Found	Not Found	Not Found	Not Found	High	Not Found	Not Found	High	0.0005574	0.05539	1.64
FALSE	High	[K].VPSILDWVQK.[T]		0.0142381	0.00202695	1	2	4	A0A3Q2HBR4	A0A3Q2HBR4 [355-364]		0	1184.67				451.1	548.9							Not Found	Not Found	Not Found	High	High	Not Found	Not Found	Not Found	Not Found	Not Found	High	0.0005574	0.003446	3.18	22.78
FALSE	High	[K].VPQVSTPTLVEVSR.[S]		0.0794554	0.00202695	1	4	1	P02769	P02769 [438-451]		0	1511.84											No Quan Values	High	Not Found	Not Found	Not Found	Not Found	Not Found	Not Found	Not Found	Not Found	Not Found	High	0.0005574	0.02755	2.82
FALSE	High	[K].VPQVSTPTLVEVAR.[K]		0.000486095	0.00202695	1	30	2	A0A480MGB9	A0A480MGB9 [438-451]		0	1495.85								1000				Not Found	Not Found	Not Found	Not Found	Not Found	Not Found	Not Found	High	Not Found	High	High	0.0005574	5.936e-05	2.84	18.39
FALSE	High	[R].VPQIAFVITGGK.[S]		0.00540836	0.00202695	3	150	5	A0A480KMZ0; F6QAT0; E1BB91	A0A480KMZ0 [1335-1346]; F6QAT0 [1443-1454]; E1BB91 [1742-1753]		0	1229.73					393.8			294.5	107.5	204.2	Shared	High	Not Found	Not Found	High	High	Not Found	Not Found	High	Peak Found	High	High	0.0005574	0.001073	2.93	21.32
FALSE	High	[R].VPPGPAPPLQFYPQGPR.[F]		0.0989679	0.00202695	1	72	1	A0A480YC23	A0A480YC23 [358-374]		0	1817.97											No Quan Values	Not Found	Not Found	Not Found	Not Found	Not Found	Not Found	Not Found	High	Not Found	Not Found	High	0.0005574	0.03613	2.04
FALSE	High	[K].VPGGVGAAGR.[V]		0.12978	0.00202695	1	1	1	A0A480DQM7	A0A480DQM7 [693-702]		0	840.469	76.3	119.1	121.4	88.2	90.4	118.6	81	76.7	127.7	100.6		Peak Found	Peak Found	Peak Found	Peak Found	Peak Found	Peak Found	High	Peak Found	Peak Found	Peak Found	High	0.0005574	0.0506	2.12	10.94
FALSE	High	[K].VNVDEVGGEALGR.[L]		0.00103224	0.00202695	1	19	2	A0A480QYN9	A0A480QYN9 [101-113]		0	1314.66						99.2	67	715	35.7	83.1		Not Found	Not Found	Not Found	Not Found	Not Found	Peak Found	Peak Found	High	Peak Found	Peak Found	High	0.0005574	0.0001465	3.09	15.41
FALSE	High	[R].VNLAMNVGK.[A]		0.133637	0.00202695	1	26	1	A0A480VAX3	A0A480VAX3 [523-531]		0	945.519											No Quan Values	Not Found	Not Found	Not Found	Not Found	High	Not Found	Not Found	Not Found	Not Found	Not Found	High	0.0005574	0.05244	2.43
FALSE	High	[K].VNEEEVGGEALGR.[L]		0.111505	0.00202695	1	5	1	A0A1K0FUE2	A0A1K0FUE2 [19-31]		0	1358.65											No Quan Values	Not Found	Not Found	Not Found	Not Found	Not Found	Not Found	High	Not Found	Not Found	Not Found	High	0.0005574	0.0418	1.96
FALSE	High	[K].VIVVWVGTNNHENTAEEVAGGIEAIVQLINTR.[Q]		0.000216988	0.00202695	1	15	1	A0A481CUZ2	A0A481CUZ2 [132-163]		0	3445.81											No Quan Values	High	Not Found	Not Found	Not Found	Not Found	Not Found	Not Found	Not Found	Not Found	Not Found	High	0.0005574	2.252e-05	3.2
FALSE	High	[R].VLTPPVGTVMDVLK.[G]		0.00282465	0.00202695	1	2	3	F6UMQ4	F6UMQ4 [497-510]		0	1468.84				173.9	654.3		171.8					Not Found	Not Found	Not Found	High	High	Not Found	High	Not Found	Not Found	Not Found	High	0.0005574	0.0004894	2.35	22.79
FALSE	High	[R].QGLLPVLESLK.[VA]		0.0495486	0.00202695	1	2	6	F6Z2L5	F6Z2L5 [239-249]		0	1196.72				414.5	356.9		228.6					High	Not Found	Not Found	High	High	High	High	Not Found	Not Found	Not Found	High	0.0005574	0.01549	2.96	22.95
FALSE	High	[K].TFVNITPAEVGVLVGK.[DG]		0.000412208	0.00202695	1	17	2	A0A480W2F1	A0A480W2F1 [74-89]		0	1643.94								1000				Not Found	Not Found	Not Found	High	Not Found	Not Found	Not Found	High	Not Found	Not Found	High	0.0005574	4.863e-05	3.38	22.67
FALSE	High	[K].TAPSVYPLAPCGR.[D]	1xCarbamidomethyl [C11]	0.0336032	0.00202695	4	95	1	A0A480JKS6; A0A480JKT3; L8B180; A0A480E0M6	A0A480JKS6 [142-154]; A0A480JKT3 [142-154]; L8B180 [144-156]; A0A480E0M6 [301-313]		0	1388.7								558.2	216.6	225.2	Shared	Not Found	Not Found	Not Found	Not Found	Not Found	Not Found	Not Found	High	Peak Found	Peak Found	High	0.0005574	0.009692	2.57	17.58
FALSE	High	[K].SGDRGETGPAGPAGPVGPVGARGPAGPQGPR.[G]		0.000691207	0.00202695	1	28	4	A0A287A1S6	A0A287A1S6 [1065-1095]		2	2779.4								369.3	31.4	599.3		Not Found	Not Found	Not Found	Not Found	Not Found	Not Found	Not Found	High	Peak Found	High	High	0.0005574	9.026e-05	4.26	13.5
FALSE	High	[K].SGDRGETGPAGPAGPVGPVGAR.[G]		6.6452e-07	0.00202695	1	28	35	A0A287A1S6	A0A287A1S6 [1065-1086]		1	1961.98	0.4		2.7	1.7	1	1	1.5	532.4	152.2	307.1		Peak Found	Not Found	Peak Found	Peak Found	Peak Found	Peak Found	High	High	High	High	High	0.0005574	2.154e-08	3.59	13.5
FALSE	High	[K].SGDRGETGPAGPAGPIGPVGARGPAGPQGPR.[G]		0.000612852	0.00202695	2	2	4	C0HJN7; P02453	C0HJN7 [834-864]; P02453 [1062-1092]		2	2793.41	581.7	161.4	256.9								Shared	High	High	High	Not Found	Not Found	Not Found	Not Found	Not Found	Not Found	Not Found	High	0.0005574	7.807e-05	4.83	14.18
FALSE	High	[K].SGDRGETGPAGPAGPIGPVGAR.[G]		3.61338e-06	0.00202695	2	2	45	C0HJN7; P02453	C0HJN7 [834-855]; P02453 [1062-1083]		1	1975.99	382.2	298.9	317.3	0.2	0	0.8	0.1	0		0.4	Shared	High	High	High	Peak Found	Peak Found	Peak Found	Peak Found	Peak Found	Not Found	Peak Found	High	0.0005574	1.642e-07	2.46	14.51
FALSE	High	[K].SGDRGEAGPAGPAGPIGPVGARGPAGPQGPR.[G]		0.000526691	0.00202695	2	3	6	C0HJN9; B9VR88	C0HJN9 [808-838]; B9VR88 [1062-1092]		2	2763.4				215.4	438.5	212.1	134				Shared	Not Found	Not Found	Not Found	High	High	High	High	Not Found	Not Found	Not Found	High	0.0005574	6.532e-05	1.65	14.04
FALSE	High	[K].SGDRGEAGPAGPAGPIGPVGAR.[G]		8.12074e-07	0.00202695	2	3	41	C0HJN9; B9VR88	C0HJN9 [808-829]; B9VR88 [1062-1083]		1	1945.98	0.9	0.5	0.2	249.8	314.3	174.2	257	0.7	0.9	1.6	Shared	High	High	High	High	High	High	High	High	High	High	High	0.0005574	2.743e-08	3.74	14.06
FALSE	High	[R].SFSAASAITPSVSR.[T]		0.0754255	0.00202695	1	8	3	F1SGG6	F1SGG6 [16-29]		0	1380.71									499.3	500.7		Not Found	Not Found	Not Found	Not Found	Not Found	Not Found	Not Found	High	High	High	High	0.0005574	0.02589	2.14	16.48
FALSE	High	[R].SDLEDFLK.[N]		0.113893	0.00202695	1	3	4	F6QAT0	F6QAT0 [2272-2279]		0	966.478				217.5	462.2	151.1	169.1					Not Found	Not Found	Not Found	High	High	High	High	Not Found	Not Found	Not Found	High	0.0005574	0.04283	2.49	20.43
FALSE	High	[R].SCAAAGTECLISGWGNTK.[S]	2xCarbamidomethyl [C2; C9]	0.00291406	0.00202695	1	3	3	A0A287B5W2	A0A287B5W2 [131-148]		0	1882.84											No Quan Values	High	Not Found	High	Not Found	High	Not Found	Not Found	Not Found	Not Found	Not Found	High	0.0005574	0.0005097	2.52
FALSE	High	[K].SALSGHLETVILGLLK.[T]		7.78613e-05	0.00202695	1	19	1	P04272	P04272 [89-104]		0	1650.98											No Quan Values	Not Found	Not Found	Not Found	High	Not Found	Not Found	Not Found	Not Found	Not Found	Not Found	High	0.0005574	6.555e-06	4.49
FALSE	High	[K].SAGISVPGPMGPSGPR.[G]	1xOxidation [M10]	0.00994015	0.00202695	2	36	19	A0A287A1S6; B9VR88	A0A287A1S6 [174-189]; B9VR88 [171-186]		0	1482.74				200.2	108	83.2	220.9	247.5	57.9	82.3	Shared	Not Found	Not Found	Not Found	High	High	High	High	High	High	High	High	0.0005574	0.002226	2.67	14.95
FALSE	High	[K].SAGISVPGPMGPSGPR.[G]		0.000316909	0.00202695	2	36	18	A0A287A1S6; B9VR88	A0A287A1S6 [174-189]; B9VR88 [171-186]		0	1466.74	1.2	0.7	1.1	171.3	113.9	39.7	106.4	399	60.7	106.1	Shared	High	Peak Found	High	High	High	High	High	High	High	High	High	0.0005574	3.547e-05	2.35	16.9
FALSE	High	[R].RPCFSALTPDETYKPK.[ED]	1xCarbamidomethyl [C3]	0.00205906	0.00202695	1	26	2	A0A480MGB9	A0A480MGB9 [508-523]		0	1909.95	126.9		95.1	178.8	198.6		158	144.2	49.8	48.6		Peak Found	Not Found	Peak Found	Peak Found	Peak Found	Not Found	Peak Found	High	Peak Found	Peak Found	High	0.0005574	0.0003356	2.59	15.27
FALSE	High	[R].RHPEYAVSVLLR.[L]		0.0132042	0.00202695	1	4	1	P02769	P02769 [360-371]		1	1439.81											No Quan Values	Not Found	Not Found	Not Found	High	Not Found	Not Found	Not Found	Not Found	Not Found	Not Found	High	0.0005574	0.003134	2.91
FALSE	High	[K].RGSTGEIGPAGPPGPPGLR.[G]		0.00666492	0.00202695	1	3	1	P02465	P02465 [379-397]		1	1772.94											No Quan Values	Not Found	Not Found	High	Not Found	Not Found	Not Found	Not Found	Not Found	Not Found	Not Found	High	0.0005574	0.001379	4.64
FALSE	High	[R].RDSFQEVLR.[F]		0.149508	0.00202695	3	149	1	A0A480KMZ0; F6QAT0; E1BB91	A0A480KMZ0 [1244-1252]; F6QAT0 [1352-1360]; E1BB91 [1651-1659]		1	1149.6			151.4	156.3	282.7	64.9		156.7	74	113.9	Shared	Not Found	Not Found	Peak Found	Peak Found	High	Peak Found	Not Found	Peak Found	Peak Found	Peak Found	High	0.0005574	0.06036	2.34	15.67
FALSE	High	[K].QVIGTGSFFPK.[G]		0.0159067	0.00202695	1	55	1	A0A480QGY2	A0A480QGY2 [178-188]		0	1180.64								641	191.3	167.8		Not Found	Not Found	Not Found	Not Found	Not Found	Not Found	Not Found	High	Peak Found	Peak Found	High	0.0005574	0.003935	2.69	19.43
FALSE	High	[K].QTALVELLK.[HQ]		0.106867	0.00202695	2	29	1	P02769; A0A480MGB9	P02769 [549-557]; A0A480MGB9 [549-557]		0	1014.62		1000									Shared	Not Found	High	Not Found	Not Found	Not Found	Not Found	Not Found	Not Found	Not Found	Not Found	High	0.0005574	0.03965	2.29	21.2
FALSE	High	[R].QSSGLYSLSSMVTVPASSLK.[S]		0.00725203	0.00202695	1	2	1	H9GZQ9	H9GZQ9 [105-124]		0	2042.05					88.2				472.7	439.1		Not Found	Not Found	Not Found	Not Found	High	Not Found	Not Found	Not Found	Peak Found	Peak Found	High	0.0005574	0.001528	2.19	22.02
FALSE	High	[K].QQIIDAINK.[V]		0.148276	0.00202695	2	145	2	A0A480KMZ0; E1BB91	A0A480KMZ0 [1292-1300]; E1BB91 [1699-1707]		0	1042.59	109.2		100.5	43.8	47.2			659.1	40.2		Shared	Peak Found	Not Found	Peak Found	Peak Found	Peak Found	Not Found	Not Found	High	Peak Found	Not Found	High	0.0005574	0.05968	2.58	15.4
FALSE	High	[R].QLTLLGGPIPNTGAALDFVLR.[D]		1.96481e-05	0.00202695	1	147	5	A0A480KMZ0	A0A480KMZ0 [689-709]		0	2166.23											No Quan Values	Not Found	Not Found	Not Found	Not Found	Not Found	Not Found	Not Found	High	Not Found	Not Found	High	0.0005574	1.259e-06	4.52
FALSE	High	[R].QLGTVQQVISER.[V]		0.0287871	0.00202695	2	150	2	A0A480KMZ0; F6QAT0	A0A480KMZ0 [785-796]; F6QAT0 [893-904]		0	1357.74											No Quan Values	Not Found	Not Found	Not Found	Not Found	Not Found	Not Found	Not Found	Not Found	High	High	High	0.0005574	0.008057	2.26
FALSE	High	[R].QLGTIQQVISER.[V]		0.0136811	0.00202695	1	1	1	E1BB91	E1BB91 [1192-1203]		0	1371.76											No Quan Values	Not Found	High	Not Found	Not Found	Not Found	Not Found	Not Found	Not Found	Not Found	Not Found	High	0.0005574	0.003272	2.4
FALSE	High	[R].QLFHPEQLITGK.[EQ]		0.153257	0.00202695	2	169	1	A0A480KLF3; A0A481CL57	A0A480KLF3 [100-111]; A0A481CL57 [100-111]		0	1410.77											No Quan Values	Not Found	Not Found	Not Found	Not Found	Not Found	Not Found	Not Found	High	Not Found	Not Found	High	0.0005574	0.06227	2.4
FALSE	High	[K].QLDQVIAINLLPSR.[D]		0.00454721	0.00202695	1	15	2	A0A480JMS0	A0A480JMS0 [231-244]		0	1579.92								1000				Not Found	Not Found	Not Found	Not Found	Not Found	Not Found	Not Found	High	Not Found	Not Found	High	0.0005574	0.000871	3.52	21.94
FALSE	High	[R].QLDGILGER.[G]		0.0697442	0.00202695	1	1	3	A0A3Q2I6F9	A0A3Q2I6F9 [284-292]		0	1000.54					122	550.3	327.7					Not Found	Not Found	Not Found	High	Peak Found	High	High	Not Found	Not Found	Not Found	High	0.0005574	0.02351	2.13	17.32
FALSE	High	[K].QKPQITEEQLETVVADFSGLLEK.[C]		7.15404e-05	0.00202695	1	2	2	A0A3Q1MIW0	A0A3Q1MIW0 [551-573]		0	2602.36											No Quan Values	Not Found	Not Found	Not Found	High	Not Found	High	Not Found	Not Found	Not Found	Not Found	High	0.0005574	5.93e-06	4.96
FALSE	High	[K].QGPSGPSGER.[G]		0.107323	0.00202695	1	34	2	A0A287A1S6	A0A287A1S6 [987-996]		0	971.454								208.7	475.9	315.4		Not Found	Not Found	Not Found	Not Found	Not Found	Not Found	Not Found	Peak Found	High	High	High	0.0005574	0.0399	2.29	9.62
FALSE	High	[K].QGPSGASGERGPPGPMGPPGLAGPPGESGR.[E]	1xOxidation [M16]	0.0670596	0.00202695	1	1	1	P02453	P02453 [984-1013]		1	2727.29											Not Reliable	Not Found	Not Found	Not Found	Not Found	High	Not Found	Not Found	Not Found	Not Found	Not Found	High	0.0005574	0.02238	3.79
FALSE	High	[K].SGDRGETGPAGPSGAPGPAGSR.[G]		1.21968e-05	0.00202695	1	2	6	Q08E14	Q08E14 [1061-1082]		1	1937.91	320.3	280.1	231.4	73.4						94.8		High	High	High	Peak Found	Not Found	Not Found	Not Found	Not Found	Not Found	Peak Found	High	0.0005574	7.09e-07	1.32	10.49
FALSE	High	[K].TATFAISILQQIELDLK.[A]		0.0467908	0.00202695	1	15	1	A0A480X0T4	A0A480X0T4 [164-180]		0	1904.07											Not Reliable	Not Found	Not Found	Not Found	High	Not Found	Not Found	Not Found	Not Found	Not Found	Not Found	High	0.0005574	0.01448	1.41
FALSE	High	[R].SGETEDTFIADLVVGLCTGQIK.[T]	1xCarbamidomethyl [C17]	2.05434e-05	0.00202695	2	70	4	A0A3Q2GSM3; A0A480W245	A0A3Q2GSM3 [496-517]; A0A480W245 [205-226]		0	2353.16											No Quan Values	High	Not Found	Not Found	High	Not Found	Not Found	Not Found	High	Not Found	High	High	0.0005574	1.324e-06	4.07
FALSE	High	[K].SGLGSQVGLMPGSVGPVGPR.[G]		0.00380597	0.00202695	1	39	2	A0A480XT72	A0A480XT72 [202-221]		0	1851.97											No Quan Values	Not Found	Not Found	Not Found	Not Found	Not Found	Not Found	High	High	Not Found	Not Found	High	0.0005574	0.0007027	2.08
FALSE	High	[K].TAPLVYPLAPCGR.[D]	1xCarbamidomethyl [C11]	0.0271789	0.00202695	1	19	1	L8B0W0	L8B0W0 [136-148]		0	1414.75								697.2	302.8			Not Found	Not Found	Not Found	Not Found	Not Found	Not Found	Not Found	High	Peak Found	Not Found	High	0.0005574	0.007491	2.65	19.28
FALSE	High	[KRA].SYELPDGQVITIGNER.[FLS]		0.000436792	0.00202695	3	207	4	A0A480S2Q6; A0A480DPQ6; A0A481C381	A0A480S2Q6 [239-254]; A0A480DPQ6 [240-255]; A0A481C381 [240-255]		0	1790.89											No Quan Values	Not Found	Not Found	Not Found	High	High	Not Found	High	High	Not Found	Not Found	High	0.0005574	5.199e-05	3.22
FALSE	High	[K].SVSISGPVVEEQPPVLNIFVPTR.[E]		0.0340516	0.00202695	1	135	1	A0A480ST93	A0A480ST93 [215-237]		0	2464.34											No Quan Values	Not Found	Not Found	Not Found	Not Found	Not Found	Not Found	Not Found	High	Not Found	Not Found	High	0.0005574	0.009853	1.79
FALSE	High	[K].SVPMVPPGIK.[Y]		0.0644745	0.00202695	3	5	12	F1SQ09; Q05443; F6SKT2	F1SQ09 [63-72]; Q05443 [64-73]; F6SKT2 [63-72]		0	1024.59	93.1	20.6	19.7	119.1	141.6	24.1	137.4	188.2	102.7	153.5	Shared	High	High	Peak Found	High	High	Peak Found	High	High	High	High	High	0.0005574	0.02137	1.21	17.16
FALSE	High	[K].SVLGDVGITEVFSDR.[A]		0.0015832	0.00202695	1	1	1	P34955	P34955 [323-337]		0	1593.81											No Quan Values	Not Found	Not Found	Not Found	High	Not Found	Not Found	Not Found	Not Found	Not Found	Not Found	High	0.0005574	0.0002448	3.37
FALSE	High	[K].STGISVPGPMGPSGPR.[G]	1xOxidation [M10]	0.0330145	0.00202695	1	1	4	P02453	P02453 [171-186]		0	1512.75	225.9	347	415.1			5.3			3.2	3.4		High	High	High	Not Found	Not Found	Peak Found	Not Found	Not Found	Peak Found	Peak Found	High	0.0005574	0.009515	2.18	14.94
FALSE	High	[K].STGISVPGPMGPSGPR.[G]		0.0066946	0.00202695	1	1	5	P02453	P02453 [171-186]		0	1496.75	533.2	230.1	226.2	3.9	1.8		4.8					High	High	High	Peak Found	Peak Found	Not Found	Peak Found	Not Found	Not Found	Not Found	High	0.0005574	0.001383	1.76	16.91
FALSE	High	[K].SSYPGQITGNMICVGFLEGGK.[D]	1xCarbamidomethyl [C13]; 1xOxidation [M11]	9.38865e-05	0.00202695	1	3	3	A0A287B5W2	A0A287B5W2 [173-193]		0	2231.05									1000			Not Found	Not Found	Not Found	Not Found	Not Found	Not Found	High	Not Found	High	High	High	0.0005574	8.202e-06	2.66	20.71
FALSE	High	[K].SSYPGQITGNMICVGFLEGGK.[D]	1xCarbamidomethyl [C13]	1.11072e-05	0.00202695	1	3	13	A0A287B5W2	A0A287B5W2 [173-193]		0	2215.05	101.7	32.9	62.4	86.5	118.2	101.9	238	133.1	51.5	73.8		High	High	High	High	High	High	High	High	High	High	High	0.0005574	6.325e-07	2.24	22.45
FALSE	High	[K].SSGSSYPSLLQCLK.[A]	1xCarbamidomethyl [C12]	0.00152778	0.00202695	1	3	5	A0A287B5W2	A0A287B5W2 [149-162]		0	1526.75	47.7	94.8	84.2	42.6	74	201	59.1	29.7	138.7	228.3		Peak Found	High	Peak Found	Peak Found	Peak Found	High	High	Peak Found	High	High	High	0.0005574	0.0002344	3.06	20.27
FALSE	High	[R].SQGAPGIQGMPGER.[G]	1xOxidation [M10]	0.0159773	0.00202695	1	1	2	C0HJN9	C0HJN9 [501-514]		0	1400.66	147.6	73.9	84.1	90.6	142.9		231.6		229.3			Peak Found	Peak Found	Peak Found	Peak Found	Peak Found	Not Found	High	Not Found	High	Not Found	High	0.0005574	0.003956	2.95	13.97
FALSE	High	[RK].SQASVLDAIR.[R]		0.0808436	0.00202695	2	146	2	A0A480KMZ0; E1BB91	A0A480KMZ0 [1087-1096]; E1BB91 [1494-1503]		0	1059.58								1000			Shared	Not Found	Not Found	Not Found	Not Found	Not Found	Not Found	Not Found	High	Not Found	Not Found	High	0.0005574	0.02806	2.23	17.62
FALSE	High	[K].SMVITATVDIIR.[Q]		0.0188233	0.00202695	1	1	1	A0A287ASS4	A0A287ASS4 [72-83]		0	1318.74											No Quan Values	Not Found	Not Found	Not Found	Not Found	Not Found	Not Found	Not Found	High	Not Found	Not Found	High	0.0005574	0.004804	1.74
FALSE	High	[K].SIVPAPPLVACVK.[R]	1xCarbamidomethyl [C11]	0.0315873	0.00202695	1	4	1	A0A3Q2GWN9	A0A3Q2GWN9 [45-57]		0	1350.78				188.7	600		211.2					Not Found	Not Found	Not Found	Peak Found	Peak Found	Not Found	High	Not Found	Not Found	Not Found	High	0.0005574	0.008978	1.87	19.71
FALSE	High	[R].SLVGLGGTK.[S]		0.137598	0.00202695	1	2	2	A0A287BHY5	A0A287BHY5 [63-71]		0	831.493									464	536		Not Found	Not Found	Not Found	Not Found	Not Found	Not Found	Not Found	Not Found	High	High	High	0.0005574	0.05428	2.16	15.21
FALSE	High	[KR].SLVDLQLTHNK.[I]		0.0641933	0.00202695	1	4	1	F6SKT2	F6SKT2 [141-151]		0	1267.7											No Quan Values	Not Found	Not Found	Not Found	Not Found	Not Found	Not Found	High	Not Found	Not Found	Not Found	High	0.0005574	0.02119	1.77
FALSE	High	[K].SISISVAGGGGSFGSGGGFGSR.[G]		0.0164807	0.00202695	1	2	1	A0A287BHY5	A0A287BHY5 [72-93]		0	1900.91	179.6								292	528.4		Peak Found	Not Found	Not Found	Not Found	Not Found	Not Found	Not Found	Not Found	High	Peak Found	High	0.0005574	0.004104	2.25	18.16
FALSE	High	[K].SISISVAGGGGR.[G]		0.0787698	0.00202695	1	3	2	G3N0V2	G3N0V2 [75-86]		0	1060.57	325.3	247.1								427.6		Peak Found	High	High	Not Found	Not Found	Not Found	Not Found	Not Found	Not Found	Peak Found	High	0.0005574	0.0273	2.19	15.13
FALSE	High	[K].SLQSISSFR.[R]		0.117812	0.00202695	3	28	7	A0A480RQY8; F1MKG2; F7CGV8	A0A480RQY8 [129-137]; F1MKG2 [129-137]; F7CGV8 [121-129]		0	1024.54	51.5	25.2		102.7	196.5	60.2	61.8	453.6	48.4		Shared	Peak Found	Peak Found	Not Found	High	High	High	High	High	Peak Found	Not Found	High	0.0005574	0.04482	2.34	16.76
FALSE	High	[R].SLPGVAIEGPAAVAVPGPAYSR.[A]		0.000107315	0.00202695	1	1	2	F7E3Y7	F7E3Y7 [58-79]		0	2079.12					358.3		641.7					Not Found	Not Found	Not Found	Not Found	High	Not Found	High	Not Found	Not Found	Not Found	High	0.0005574	9.64e-06	3.69	20.34
FALSE	High	[K].SLLQAVANLPYK.[G]		0.019416	0.00202695	1	15	1	F1RQI0	F1RQI0 [1262-1273]		0	1316.76											No Quan Values	Not Found	Not Found	Not Found	Not Found	Not Found	Not Found	Not Found	High	Not Found	Not Found	High	0.0005574	0.004986	1.52
FALSE	High	[K].SLHTLFGDELCK.[V]	1xCarbamidomethyl [C11]	0.00850953	0.00202695	1	4	2	P02769	P02769 [89-100]		0	1419.69											No Quan Values	Not Found	Not Found	Not Found	High	Not Found	Not Found	Not Found	Not Found	Not Found	Not Found	High	0.0005574	0.001845	3.24
FALSE	High	[R].SLGVGFGSGGGSGSSVK.[F]		0.0129147	0.00202695	1	1	3	A0A3Q2I6F9	A0A3Q2I6F9 [619-635]		0	1439.71		29.4	25.7	236	140.2	68.5	500.2					Not Found	Peak Found	Peak Found	High	High	Peak Found	High	Not Found	Not Found	Not Found	High	0.0005574	0.003064	2.73	16.02
FALSE	High	[R].SLGTELFK.[M]		0.146446	0.00202695	1	22	2	F1MRC2	F1MRC2 [1481-1488]		0	894.493		213	160.3			557.1	69.7					Not Found	Peak Found	High	Not Found	Not Found	Peak Found	High	Not Found	Not Found	Not Found	High	0.0005574	0.05892	2.2	19
FALSE	High	[K].SLEYLDLSFNQMTK.[L]		0.00152098	0.00202695	1	1	3	Q05443	Q05443 [189-202]		0	1688.82	1000											High	Not Found	Not Found	Not Found	Not Found	Not Found	Not Found	Not Found	Not Found	Not Found	High	0.0005574	0.0002337	2.77	21.9
FALSE	High	[K].SLEYLDLSFNQMSK.[L]		0.000722705	0.00202695	1	3	5	F6SKT2	F6SKT2 [188-201]		0	1674.8					790		210					Not Found	Not Found	Not Found	High	High	Not Found	High	Not Found	Not Found	Not Found	High	0.0005574	9.55e-05	2.82	21.44
FALSE	High	[R].SLDLDSIIAEVK.[A]		0.004105	0.00202695	3	22	12	A0A3Q2I6F9; M0QVZ6; F6W7V0	A0A3Q2I6F9 [387-398]; M0QVZ6 [333-344]; F6W7V0 [331-342]		0	1302.72	175	34.4	142.2	267.8	111.9	136.1	115.6		17		Shared	High	High	Peak Found	High	High	High	High	Not Found	Peak Found	Not Found	High	0.0005574	0.0007697	3.1	20.5
FALSE	High	[R].SGQPGTVGPAGVR.[G]		0.00758146	0.00202695	2	3	8	F6RTI8; B9VR89	F6RTI8 [1066-1078]; B9VR89 [1066-1078]		0	1182.62	0.8			237	231.5	295.1	231.9	0.9	1.6	1.2	Shared	High	Not Found	Not Found	High	High	High	High	Peak Found	High	High	High	0.0005574	0.001611	2.69	12.48
FALSE	High	[K].SGLGSQVGLMPGSVGPVGPR.[G]	1xOxidation [M10]	0.000312701	0.00202695	1	39	10	A0A480XT72	A0A480XT72 [202-221]		0	1867.97	177			160.3	176.1	24.3	173.5	190.2	29.7	68.8		High	High	High	High	High	High	High	High	High	High	High	0.0005574	3.487e-05	3.41	18.28
FALSE	High	[R].SGETGASGPPGFVGEK.[G]		0.00123363	0.00202695	1	3	3	P02465	P02465 [829-844]		0	1476.7	306.3	324.1	369.6									High	High	High	Not Found	Not Found	Not Found	Not Found	Not Found	Not Found	Not Found	High	0.0005574	0.0001808	2.96	14.61
FALSE	High	[R].HQGVMVGMGQK.[D]	2xOxidation [M5; M8]	0.0146219	0.00202695	3	272	2	A0A480S2Q6; A0A480DPQ6; A0A481C381	A0A480S2Q6 [40-50]; A0A480DPQ6 [41-51]; A0A481C381 [41-51]		0	1203.56	68.5	158.5	66.9		154.3	70.4	365.8	61.4	54.2		Shared	Peak Found	Peak Found	Peak Found	Not Found	Peak Found	Peak Found	High	Peak Found	Peak Found	Not Found	High	0.0005574	0.003554	2.86	9.64
FALSE	High	[R].LAPITSDPTEAAAVGAVEASFK.[C]		0.02257	0.00202695	1	17	1	A0A480VAX3	A0A480VAX3 [434-455]		0	2145.11											Not Reliable	Not Found	Not Found	Not Found	Not Found	Not Found	Not Found	High	Not Found	Not Found	Not Found	High	0.0005574	0.00601	1.92
FALSE	High	[R].HQGVMVGMGQK.[D]		0.00599061	0.00202695	3	272	8	A0A480S2Q6; A0A480DPQ6; A0A481C381	A0A480S2Q6 [40-50]; A0A480DPQ6 [41-51]; A0A481C381 [41-51]		0	1171.57	78	48.3	17.5	118.9	266.2	60.1	252.9	38.1	46.7	73.4	Shared	High	Peak Found	Peak Found	High	High	Peak Found	High	High	Peak Found	Peak Found	High	0.0005574	0.001214	3.17	12.17
FALSE	High	[K].GAQPSIPAADGSVPVVRPCPGR.[I]	1xCarbamidomethyl [C19]	0.0399197	0.00202695	1	7	1	A0A287BDE8	A0A287BDE8 [303-324]		0	2188.13											No Quan Values	Not Found	Not Found	Not Found	Not Found	Not Found	Not Found	Not Found	High	Not Found	Not Found	High	0.0005574	0.01194	3.15
FALSE	High	[R].GAQGAPGPTGPPGLIGEQGIPGSR.[G]		0.0148835	0.00202695	1	81	1	A0A480KMZ0	A0A480KMZ0 [1820-1843]		0	2171.12											No Quan Values	Not Found	Not Found	Not Found	Not Found	Not Found	Not Found	Not Found	High	Not Found	Not Found	High	0.0005574	0.00362	2.63
FALSE	High	[R].GAPGPQGPPGAPGPLGIAGLTGAR.[G]		4.16719e-06	0.00202695	1	2	4	Q08E14	Q08E14 [933-956]		0	2066.11	603.3	396.7										High	High	Not Found	Not Found	Not Found	Not Found	Not Found	Not Found	Not Found	Not Found	High	0.0005574	1.955e-07	3.2	20.35
FALSE	High	[K].GAPGADGPAGAPGTPGPQGIAGQR.[G]		3.22844e-07	0.00202695	1	1	6	P02453	P02453 [934-957]		0	2057.02	494.1	254.7	237.3	3.3		7.6		2.3	0.8			High	High	High	Peak Found	Not Found	Peak Found	Not Found	Peak Found	Peak Found	Not Found	High	0.0005574	9.029e-09	4.68	14.37
FALSE	High	[K].GADPEDVITGAFK.[V]		0.0034819	0.00202695	1	15	1	Q5EEL9	Q5EEL9 [19-31]		0	1319.65		67.3					932.7					Not Found	Peak Found	Not Found	Not Found	Not Found	Not Found	High	Not Found	Not Found	Not Found	High	0.0005574	0.000631	3.31	20.39
FALSE	High	[K].GADGAPGKDGVR.[G]		0.0143013	0.00202695	2	42	11	A0A287A1S6; P02453	A0A287A1S6 [754-765]; P02453 [751-762]		1	1099.55		242.3	137	82.2	36.2	232.5	51.6	94.1	53.3	71	Shared	High	High	High	Peak Found	Peak Found	Peak Found	Peak Found	High	High	High	High	0.0005574	0.003449	2.62	9.96
FALSE	High	[R].GAAQNIIPASTGAAK.[A]		0.00406864	0.00202695	1	52	2	A0A3Q1M8J9	A0A3Q1M8J9 [199-213]		0	1369.74											No Quan Values	Not Found	Not Found	Not Found	Not Found	High	Not Found	High	Not Found	Not Found	Not Found	High	0.0005574	0.0007616	3
FALSE	High	[K].FVSTTSSSR.[K]		0.0916166	0.00202695	3	21	1	A0A3Q2I6F9; M0QVZ6; F1SGG6	A0A3Q2I6F9 [636-644]; M0QVZ6 [581-589]; F1SGG6 [589-597]		0	971.479		302.3	245.3				166.2		121.1	165.1	Shared	Not Found	Peak Found	Peak Found	Not Found	Not Found	Not Found	High	Not Found	Peak Found	Peak Found	High	0.0005574	0.03283	1.76	10.87
FALSE	High	[R].FVSSGSGGGYR.[G]		0.0531623	0.00202695	1	1	1	F6PJX6	F6PJX6 [51-61]		0	1073.5						142.9	203.9		653.1			Not Found	Not Found	Not Found	Not Found	Not Found	Peak Found	High	Not Found	Peak Found	Not Found	High	0.0005574	0.0169	2.09	12.33
FALSE	High	[R].FSVSGDYQLEDTLK.[QH]		0.00062666	0.00202695	1	19	1	A0A480NXD1	A0A480NXD1 [294-307]		0	1601.77				194.4		354.8		152.8	298			Not Found	Not Found	Not Found	Peak Found	Not Found	Peak Found	Not Found	High	Peak Found	Not Found	High	0.0005574	8.029e-05	2.95	20.73
FALSE	High	[R].FQSSAVMALQEASEAYLVGLFEDTNLCAIHAK.[R]	1xCarbamidomethyl [C27]	0.0650405	0.00202695	1	4	1	A0A286ZRB3	A0A286ZRB3 [79-110]		0	3513.7											No Quan Values	Not Found	Not Found	Not Found	High	Not Found	Not Found	Not Found	Not Found	Not Found	Not Found	High	0.0005574	0.02157	1.75
FALSE	High	[R].FKDLGEQYFK.[G]		0.0598514	0.00202695	1	36	3	A0A480MGB9	A0A480MGB9 [35-44]		1	1274.64							119.9	880.1				Not Found	Not Found	Not Found	Not Found	Not Found	Not Found	Peak Found	High	Not Found	Not Found	High	0.0005574	0.01952	2.52	15.58
FALSE	High	[KR].FGANAILGVSLAVCK.[A]	1xCarbamidomethyl [C14]	0.000969814	0.00202695	1	99	1	A0A3Q2GSM3	A0A3Q2GSM3 [229-243]		0	1519.83											No Quan Values	Not Found	Not Found	Not Found	High	Not Found	Not Found	Not Found	Not Found	Not Found	Not Found	High	0.0005574	0.0001354	3.35
FALSE	High	[K].FADLSEAANR.[N]		0.0541052	0.00202695	1	27	2	A0A3Q2HXD5	A0A3Q2HXD5 [324-333]		0	1093.53					493.3	232	274.7					Not Found	Not Found	Not Found	Not Found	High	Peak Found	Peak Found	High	Not Found	Not Found	High	0.0005574	0.01725	2.38	14.55
FALSE	High	[RK].EYQDLLNVK.[MI]		0.0656113	0.00202695	1	83	5	A0A3Q2HXD5	A0A3Q2HXD5 [411-419]		0	1121.58	84	116.4	26.1	186.7	147.5	117.2	87.6	206.8	27.7			High	High	Peak Found	High	Peak Found	Peak Found	High	High	Peak Found	Not Found	High	0.0005574	0.02175	1.92	17.97
FALSE	High	[R].ESAFPFQPGSVMEVCISFDK.[A]	1xCarbamidomethyl [C15]	0.00144825	0.00202695	1	2	3	A0A3Q2LMJ9	A0A3Q2LMJ9 [69-88]		0	2275.04											No Quan Values	Not Found	Not Found	Not Found	High	High	Not Found	High	Not Found	Not Found	Not Found	High	0.0005574	0.0002197	2.64
FALSE	High	[R].EPDVSPEIKEEFVK.[I]		0.0357471	0.00202695	2	5	2	F7CT65; F7CPJ5	F7CT65 [143-156]; F7CPJ5 [142-155]		1	1645.83											No Quan Values	Not Found	Not Found	Not Found	Not Found	Not Found	Not Found	High	Not Found	Not Found	Not Found	High	0.0005574	0.01046	2.65
FALSE	High	[K].ENIIDLTK.[I]		0.132525	0.00202695	1	14	1	F7CT65	F7CT65 [166-173]		0	945.525							1000					Not Found	Not Found	Not Found	Not Found	Not Found	Not Found	High	Not Found	Not Found	Not Found	High	0.0005574	0.05193	2.18	17.73
FALSE	High	[K].ELFDPIIQDR.[H]		0.0397438	0.00202695	1	3	1	F7BR99	F7BR99 [87-96]		0	1245.65	119						881					Peak Found	Not Found	Not Found	Not Found	Not Found	Not Found	High	Not Found	Not Found	Not Found	High	0.0005574	0.0119	1.76	20.32
FALSE	High	[R].EKDYDSLVQPGFFDR.[F]		0.0141124	0.00202695	1	7	3	A0A480RQY8	A0A480RQY8 [998-1012]		1	1815.85		122.2	87.1	170.3	131.1	129.2	38.7	162.8	104.1	54.5		Not Found	Peak Found	Peak Found	Peak Found	Peak Found	Peak Found	Peak Found	High	Peak Found	Peak Found	High	0.0005574	0.003402	2.02	18.48
FALSE	High	[R].EGSPGAEGSPGRDGSPGPK.[G]		0.022174	0.00202695	1	2	5	B9VR88	B9VR88 [1014-1032]		1	1738.8								594.6	171.6	233.8		Not Found	Not Found	Not Found	Not Found	Not Found	Not Found	Not Found	High	High	High	High	0.0005574	0.005858	1.08	9.76
FALSE	High	[K].EGPAGLPGIDGRPGPIGPAGAR.[G]		0.00778625	0.00202695	2	25	5	A0A480XY88; A0A480R890	A0A480XY88 [465-486]; A0A480R890 [260-281]		0	2012.07								309.5	115.8	574.6	Shared	Not Found	Not Found	Not Found	Not Found	Not Found	Not Found	Not Found	High	High	High	High	0.0005574	0.001661	3	17.3
FALSE	High	[R].EGAPGAEGSPGRDGSPGPK.[G]		0.00308766	0.00202695	1	1	6	C0HJN7	C0HJN7 [786-804]		1	1722.8								446.3	200	353.7		Not Found	Not Found	Not Found	Not Found	Not Found	Not Found	Not Found	High	High	High	High	0.0005574	0.0005455	2.29	10
FALSE	High	[K].EFPPILVVLASAK.[S]		0.00942449	0.00202695	1	6	1	A0A3Q2H1S6	A0A3Q2H1S6 [132-144]		0	1383.82	116.6				756.2	127.3						Peak Found	Not Found	Not Found	Not Found	High	Peak Found	Not Found	Not Found	Not Found	Not Found	High	0.0005574	0.002088	1.88	26.58
FALSE	High	[K].EDSLPSVFFPR.[R]		0.116328	0.00202695	1	22	2	A0A480F4M9	A0A480F4M9 [352-362]		0	1293.65											No Quan Values	Not Found	Not Found	Not Found	Not Found	Not Found	Not Found	Not Found	High	High	Not Found	High	0.0005574	0.04395	1.89
FALSE	High	[K].EDAVSAALK.[G]		0.1087	0.00202695	1	1	1	Q05443	Q05443 [177-185]		0	903.478	768	232										High	Peak Found	Not Found	Not Found	Not Found	Not Found	Not Found	Not Found	Not Found	Not Found	High	0.0005574	0.04039	2.13	14.36
FALSE	High	[K].EDAVSAAFR.[G]		0.0565344	0.00202695	1	1	4	F1SQ09	F1SQ09 [176-184]		0	965.469			319.2					171.5	281.6	227.7		Not Found	Not Found	Peak Found	Not Found	Not Found	Not Found	Not Found	High	High	High	High	0.0005574	0.01818	2.3	15.87
FALSE	High	[K-].GDAGPAGPK.[G]		0.0870041	0.00202695	5	43	6	C0HJN9; C0HJN7; A0A287A1S6; B9VR88; P02453	C0HJN9 [97-105]; C0HJN7 [89-97]; A0A287A1S6 [280-288]; B9VR88 [277-285]; P02453 [277-285]		0	769.384	46.6	207.5	180.2	50.5	64.9	41.1	120.1	151	129.5	8.6	Shared	High	High	High	High	High	Peak Found	High	Peak Found	Peak Found	Peak Found	High	0.0005574	0.03084	2.57	9.63
FALSE	High	[K].GDAGPPGPAGPAGPPGPIGNVGAPGPK.[G]		2.06096e-06	0.00202695	1	1	4	P02453	P02453 [835-861]		0	2259.15	766.9	102.5	130.7									High	High	High	Not Found	Not Found	Not Found	Not Found	Not Found	Not Found	Not Found	High	0.0005574	8.389e-08	5.02	16.53
FALSE	High	[K].GDAGPPGPAGPTGPPGPIGSVGAPGPK.[G]		7.43754e-06	0.00202695	1	28	6	A0A287A1S6	A0A287A1S6 [838-864]		0	2262.15	73	67.6	64.1	56.4	11.1	46.9	51.3	159.5	125.1	345		Peak Found	Peak Found	Peak Found	Peak Found	Peak Found	Peak Found	Peak Found	High	High	High	High	0.0005574	3.91e-07	4.09	16.14
FALSE	High	[K].GDAGPPGPAGPTGPPGPIGSVGAPGPKGAR.[G]		4.55563e-06	0.00202695	1	28	1	A0A287A1S6	A0A287A1S6 [838-867]		1	2546.31		202.4			88					709.6		Not Found	Peak Found	Not Found	Not Found	Peak Found	Not Found	Not Found	Not Found	Not Found	High	High	0.0005574	2.174e-07	4.59	15.96
FALSE	High	[R].GETGPAGPAGAPGPAGSR.[G]		0.116328	0.00202695	1	25	2	A0A480VV89	A0A480VV89 [1066-1083]		0	1506.73			123.1			287.8			256.3	332.8		Not Found	Not Found	Peak Found	Not Found	Not Found	Peak Found	Not Found	Not Found	High	High	High	0.0005574	0.04405	1.73	12.03
FALSE	High	[R].GESGPAGPPGAPGAPGAPGPVGPAGK.[S]		2.61323e-05	0.00202695	1	28	5	A0A287A1S6	A0A287A1S6 [1039-1064]		0	2107.06								264	124.2	611.8		Not Found	Not Found	Not Found	Not Found	Not Found	Not Found	Not Found	High	High	High	High	0.0005574	1.771e-06	3.93	14.41
FALSE	High	[R].GERGFPGIPGPSGEPGK.[Q]		0.0371967	0.00202695	4	49	12	C0HJN7; A0A287A1S6; B9VR88; P02453	C0HJN7 [739-755]; A0A287A1S6 [970-986]; B9VR88 [967-983]; P02453 [967-983]		1	1638.82	79.4	29.6	19.1	61	34.4	37.2	125.2	202.7	168.9	242.6	Shared	Peak Found	Peak Found	Peak Found	Peak Found	High	Peak Found	Peak Found	High	High	High	High	0.0005574	0.01096	3.04	16.13
FALSE	High	[R].GEPGPVGSVGPVGAVGPR.[G]		0.00167014	0.00202695	2	4	1	F6RTI8; B9VR89	F6RTI8 [977-994]; B9VR89 [977-994]		0	1588.84	225.3	85.8		488	201						Shared	Peak Found	Peak Found	Not Found	Peak Found	High	Not Found	Not Found	Not Found	Not Found	Not Found	High	0.0005574	0.0002605	2.67	16.52
FALSE	High	[K].GEPGPTGVQGPPGPAGEEGKR.[GX]		0.000448628	0.00202695	1	41	3	A0A287A1S6	A0A287A1S6 [451-471]		1	1973.97	16.9	43.7	92.7					147.8	188.3	510.7		Peak Found	Peak Found	Peak Found	Not Found	Not Found	Not Found	Not Found	High	High	High	High	0.0005574	5.383e-05	3.45	13.81
FALSE	High	[K].GEPGPTGVQGPPGPAGEEGK.[R]		0.0124645	0.00202695	1	41	1	A0A287A1S6	A0A287A1S6 [451-470]		0	1817.87	192.2	102.1	88.3	201.9		113.6	155	146.9				Peak Found	Peak Found	Peak Found	Peak Found	Not Found	Peak Found	Peak Found	High	Not Found	Not Found	High	0.0005574	0.002923	2.38	13.1
FALSE	High	[K].GEPGPTGIQGPPGPAGEEGKR.[G]		0.00164064	0.00202695	4	5	1	C0HJN9; C0HJN7; B9VR88; P02453	C0HJN9 [268-288]; C0HJN7 [260-280]; B9VR88 [448-468]; P02453 [448-468]		1	1987.98	307.8		86.2			136.4	86.6		204.2	178.7	Shared	High	Not Found	Peak Found	Not Found	Not Found	Peak Found	Peak Found	Not Found	Peak Found	Peak Found	High	0.0005574	0.0002556	4.36	12.93
FALSE	High	[R].GEPGPAGSVGPAGAVGPR.[G]		0.00147428	0.00202695	2	21	9	A0A480XY88; A0A480R890	A0A480XY88 [979-996]; A0A480R890 [774-791]		0	1532.78	429.1	221.9	286.9					19.9	15.3	27	Shared	High	High	High	Not Found	Not Found	Not Found	Not Found	High	High	High	High	0.0005574	0.0002243	1.95	14.21
FALSE	High	[R].GEPGPAGAVGPAGAVGPR.[G]		0.00211482	0.00202695	1	3	2	P02465	P02465 [977-994]		0	1516.79		391.2	608.8									High	Peak Found	High	Not Found	Not Found	Not Found	Not Found	Not Found	Not Found	Not Found	High	0.0005574	0.000347	2.52	14.55
FALSE	High	[R].GEPGNIGFPGPK.[G]		0.0804945	0.00202695	5	33	2	A0A480XY88; P02465; A0A480R890; F6RTI8; B9VR89	A0A480XY88 [487-498]; P02465 [485-496]; A0A480R890 [282-293]; F6RTI8 [485-496]; B9VR89 [485-496]		0	1169.59								221.9	398.2	379.9	Shared	Not Found	Not Found	Not Found	Not Found	Not Found	Not Found	Not Found	Peak Found	High	High	High	0.0005574	0.02798	1.31	16.27
FALSE	High	[K].GEPGAAGPQGPPGPSGEEGK.[R]		0.00223091	0.00202695	3	27	1	A0A480XY88; F6RTI8; B9VR89	A0A480XY88 [361-380]; F6RTI8 [359-378]; B9VR89 [359-378]		0	1775.82	104.3		45.3	72.7	153.3	169.8		105.1	104.7	244.6	Shared	Peak Found	Not Found	Peak Found	Peak Found	Peak Found	Peak Found	Not Found	High	Peak Found	Peak Found	High	0.0005574	0.0003692	2.72	12.39
FALSE	High	[K].GEMGPAGIPGAPGLMGAR.[G]	1xOxidation [M15]	0.0300883	0.00202695	1	33	3	A0A480VV89	A0A480VV89 [397-414]		0	1654.8								227.3	218.3	554.4		Not Found	Not Found	Not Found	Not Found	Not Found	Not Found	Not Found	High	High	High	High	0.0005574	0.008471	2.59	18.82
FALSE	High	[K].GEMGPAGIPGAPGLIGAR.[G]	1xOxidation [M3]	0.00121184	0.00202695	2	4	17	F6R4Y3; Q08E14	F6R4Y3 [369-386]; Q08E14 [396-413]		0	1636.85	166.6	34	30.7	243.3	290.3	23.6	210.4	0.6	0.2	0.4	Shared	High	High	High	High	High	Peak Found	High	Peak Found	Peak Found	Peak Found	High	0.0005574	0.0001773	2.92	19.05
FALSE	High	[K].EDAISAAFR.[G]		0.0393944	0.00202695	1	4	6	F6SKT2	F6SKT2 [176-184]		0	979.484				236.2	262.6	254.4	237.8		9.1			Not Found	Not Found	Not Found	High	High	High	High	Not Found	Peak Found	Not Found	High	0.0005574	0.01174	2.74	17.17
FALSE	High	[K].GEMGPAGIPGAPGLIGAR.[G]		0.00142267	0.00202695	2	4	6	F6R4Y3; Q08E14	F6R4Y3 [369-386]; Q08E14 [396-413]		0	1620.85	456.5	124.2	153.6		85.8		179.9				Shared	High	High	High	High	High	Not Found	High	Not Found	Not Found	Not Found	High	0.0005574	0.0002151	2.35	19.77
FALSE	High	[KR].GEGPEVDVNLPK.[AXT]		0.0153525	0.00202695	1	94	2	A0A480WWU3	A0A480WWU3 [409-420]; [611-622]; [739-750]		0	1253.64		80.9	74			137.3	494.7		101.4	111.6		Not Found	Peak Found	Peak Found	Not Found	Not Found	Peak Found	High	High	Peak Found	Peak Found	High	0.0005574	0.003772	2.03	16.86
FALSE	High	[K].GEGGPQGPRGSEGPQGVR.[G]		0.0676474	0.00202695	1	1	1	P02453	P02453 [352-369]		1	1721.83	556.9	250.5	192.5									High	Peak Found	Peak Found	Not Found	Not Found	Not Found	Not Found	Not Found	Not Found	Not Found	High	0.0005574	0.02262	3.49	10.71
FALSE	High	[R].HQGVMVGMGQK.[D]	1xOxidation [M8]	0.0706617	0.00202695	3	272	1	A0A480S2Q6; A0A480DPQ6; A0A481C381	A0A480S2Q6 [40-50]; A0A480DPQ6 [41-51]; A0A481C381 [41-51]		0	1187.57		20.1			281.3	127.9	511.6			59.2	Shared	Not Found	Peak Found	Not Found	Not Found	Peak Found	Peak Found	High	Not Found	Not Found	Peak Found	High	0.0005574	0.02381	2.86	10.1
FALSE	High	[K].GEAGPSGPAGPTGAR.[G]		0.015558	0.00202695	1	1	3	P02453	P02453 [781-795]		0	1281.62	401	242.9	300.8	9.5	7.7	23.6	10.5		4			High	High	High	Peak Found	Peak Found	Peak Found	Peak Found	Not Found	Peak Found	Not Found	High	0.0005574	0.003827	2.7	11.19
FALSE	High	[K].GEAGPQGARGSEGPQGVR.[G]		0.0139878	0.00202695	4	39	6	C0HJN9; C0HJN7; A0A287A1S6; B9VR88	C0HJN9 [172-189]; C0HJN7 [164-181]; A0A287A1S6 [355-372]; B9VR88 [352-369]		1	1709.83			23.7	125.9		160.5	161.1	198.8	118	212	Shared	Not Found	Not Found	Peak Found	High	High	Peak Found	High	High	Peak Found	Peak Found	High	0.0005574	0.00336	3.68	10.34
FALSE	High	[R].GEAGPAGPAGPIGPVGARGPAGPQGPR.[G]		0.00396147	0.00202695	2	3	5	C0HJN9; B9VR88	C0HJN9 [812-838]; B9VR88 [1066-1092]		1	2348.22		76.3		209.1	407.4	121.9	162.1			23.2	Shared	Not Found	Peak Found	Not Found	High	High	High	High	Not Found	Not Found	Peak Found	High	0.0005574	0.0007378	3.87	15.07
FALSE	High	[R].GEAGPAGPAGPIGPVGAR.[G]		3.17929e-05	0.00202695	2	3	23	C0HJN9; B9VR88	C0HJN9 [812-829]; B9VR88 [1066-1083]		0	1530.8				270.9	282.8	168.1	275.6	1	0.6	1.1	Shared	High	Not Found	Not Found	High	High	High	High	High	Peak Found	Peak Found	High	0.0005574	2.241e-06	6.32	15.42
FALSE	High	[R].GEAGPAGPAGPAGPR.[G]		0.00211482	0.00202695	3	31	6	A0A480XY88; P02465; A0A480R890	A0A480XY88 [694-708]; P02465 [692-706]; A0A480R890 [489-503]		0	1261.63	118.8	96.5	122.3					147.6	218.5	296.2	Shared	High	High	High	Not Found	Not Found	Not Found	Not Found	High	High	High	High	0.0005574	0.0003455	2.54	11.82
FALSE	High	[R].GEAGAAGPAGPAGPR.[G]		0.00488258	0.00202695	2	3	4	F6RTI8; B9VR89	F6RTI8 [692-706]; B9VR89 [692-706]		0	1235.61			1.6	215.7		500.7	273.8			8.2	Shared	Not Found	Not Found	Peak Found	High	High	High	High	Not Found	Not Found	Peak Found	High	0.0005574	0.0009473	2.17	11.62
FALSE	High	[K].GDRGETGPAGPPGAPGAPGAPGPVGPAGK.[S]		1.42836e-07	0.00202695	4	5	11	C0HJN9; C0HJN7; B9VR88; P02453	C0HJN9 [779-807]; C0HJN7 [805-833]; B9VR88 [1033-1061]; P02453 [1033-1061]		1	2449.22	297.9	151.8	140.9	49	69.2	24	267.1				Shared	High	High	High	High	High	Peak Found	High	Not Found	Not Found	Not Found	High	0.0005574	3.404e-09	4.6	13.96
FALSE	High	[K].GDRGESGPAGPPGAPGAPGAPGPVGPAGK.[S]		7.43754e-06	0.00202695	1	27	5	A0A287A1S6	A0A287A1S6 [1036-1064]		1	2435.21					18			204.2	142.9	634.8		Not Found	Not Found	Not Found	Not Found	Peak Found	Not Found	Not Found	High	High	High	High	0.0005574	3.906e-07	3.61	14.15
FALSE	High	[R].GDKGETGEQGDR.[G]		0.0550644	0.00202695	4	32	1	C0HJN7; A0A287A1S6; B9VR88; P02453	C0HJN7 [865-876]; A0A287A1S6 [1096-1107]; B9VR88 [1093-1104]; P02453 [1093-1104]		1	1248.55				424.2			52.1	449	74.6		Shared	Not Found	Not Found	Not Found	Peak Found	Not Found	Not Found	Peak Found	Peak Found	High	Not Found	High	0.0005574	0.01762	1.63	9.17
FALSE	High	[R].GDGGPPGATGFPGAAGR.[IT]		0.00110852	0.00202695	3	30	2	A0A480XY88; P02465; A0A480R890	A0A480XY88 [778-794]; P02465 [776-792]; A0A480R890 [573-589]		0	1441.68											Not Reliable	Not Found	Not Found	Not Found	Not Found	Not Found	Not Found	Not Found	Not Found	High	High	High	0.0005574	0.0001591	2.46
FALSE	High	[K].GEIGPVGNPGPAGPAGPR.[G]		0.000316909	0.00202695	4	30	14	A0A480XY88; P02465; F6RTI8; B9VR89	A0A480XY88 [265-282]; P02465 [263-280]; F6RTI8 [263-280]; B9VR89 [263-280]		0	1599.82	176.4	23.6	39.4	123.9	152.3		206	232.9	12.7	32.9	Shared	High	Peak Found	High	Peak Found	High	Not Found	High	High	High	High	High	0.0005574	3.55e-05	3.43	15.14
FALSE	High	[R].GETGPAGPAGPIGPVGAR.[G]		7.31522e-05	0.00202695	2	2	7	C0HJN7; P02453	C0HJN7 [838-855]; P02453 [1066-1083]		0	1560.81	484.2	200.6	315.3								Shared	High	High	High	Not Found	Not Found	Not Found	Not Found	Not Found	Not Found	Not Found	High	0.0005574	6.088e-06	3.59	15.45
FALSE	High	[K].EAVLGLWGK.[V]		0.0703546	0.00202695	1	20	2	A0A480QYN9	A0A480QYN9 [92-100]		0	972.551											No Quan Values	Not Found	Not Found	Not Found	Not Found	Not Found	Not Found	Not Found	Not Found	High	High	High	0.0005574	0.02372	2.4
FALSE	High	[R].DPFPDFFSPVLK.[E]		0.0402737	0.00202695	1	13	1	A0A480JMS0	A0A480JMS0 [538-549]		0	1408.71											No Quan Values	Not Found	Not Found	Not Found	Not Found	Not Found	Not Found	Not Found	High	Not Found	Not Found	High	0.0005574	0.01207	2.15
FALSE	High	[K].APVLSDSSCK.[S]	1xCarbamidomethyl [C9]	0.0411725	0.00202695	1	3	10	A0A287B5W2	A0A287B5W2 [163-172]		0	1063.51	102.4	85.5	57.1	141.7	111.5	169.7		94.7	124.4	113		High	High	High	High	High	High	High	High	High	High	High	0.0005574	0.01242	2.62	12.02
FALSE	High	[K].APQVSTPTLVEIGR.[T]		0.00442747	0.00202695	1	7	2	A0A3Q2H333	A0A3Q2H333 [448-461]		0	1467.82				222.6	755.9			21.5				Not Found	Not Found	Not Found	Peak Found	High	Not Found	Not Found	Peak Found	Not Found	Not Found	High	0.0005574	0.000842	3.47	18.14
FALSE	High	[R].AMVYYMSTTIIAAVLGVILVLAIHPGNPK.[L]		0.00176184	0.00202695	1	18	1	A0A481B4V7	A0A481B4V7 [117-145]		0	3055.71											No Quan Values	High	Not Found	Not Found	Not Found	Not Found	Not Found	Not Found	Not Found	Not Found	Not Found	High	0.0005574	0.0002777	3.94
FALSE	High	[R].ALMIAASVLGLPAILLLLTVLPCIR.[M]	1xCarbamidomethyl [C23]	0.000430991	0.00202695	1	5	4	F1MI16	F1MI16 [84-108]		0	2631.61	1000											High	Not Found	Not Found	High	Not Found	Not Found	Not Found	Not Found	Not Found	Not Found	High	0.0005574	5.138e-05	5.57	30.17
FALSE	High	[R].AILVDLEPGTMDSVR.[SA]		0.000703638	0.00202695	1	125	5	A0A480W9R0	A0A480W9R0 [63-77]		0	1615.84	546.1	124.5	6.5	130.6	39.2	67.3	28.2	22.8	34.9			Peak Found	Peak Found	Peak Found	High	High	Peak Found	High	High	Peak Found	Not Found	High	0.0005574	9.25e-05	2.48	18.73
FALSE	High	[R].ALILVGLER.[V]		0.0829692	0.00202695	2	4	3	F6QAT0; E1BB91	F6QAT0 [1676-1684]; E1BB91 [1975-1983]		0	983.625	280.6					719.4					Shared	Peak Found	Not Found	High	Not Found	Not Found	High	High	Not Found	Not Found	Not Found	High	0.0005574	0.02905	2.48	20.79
FALSE	High	[R].ALGQNPTNAEVLK.[V]		0.0149496	0.00202695	1	33	1	A0A480XQ23	A0A480XQ23 [38-50]		0	1354.73											No Quan Values	Not Found	Not Found	Not Found	Not Found	Not Found	Not Found	High	Not Found	Not Found	Not Found	High	0.0005574	0.003644	2.57
FALSE	High	[R].AGVMGPPGSRGPTGPAGVR.[G]	1xOxidation [M4]	0.0515506	0.00202695	2	26	4	A0A480XY88; A0A480R890	A0A480XY88 [414-432]; A0A480R890 [209-227]		1	1736.89								421.4	134.8	443.8	Shared	Not Found	Not Found	Not Found	Not Found	Not Found	Not Found	Not Found	High	High	High	High	0.0005574	0.01623	1.62	13
FALSE	High	[R].AGVMGPAGSRGATGPAGVR.[G]	1xOxidation [M4]	0.00648956	0.00202695	2	4	9	P02465; B9VR89	P02465 [412-430]; B9VR89 [412-430]		1	1684.85	140.3	103.3	89.9	229.7	264.4	172.5					Shared	High	High	High	High	High	High	Not Found	Not Found	Not Found	Not Found	High	0.0005574	0.001334	1.91	11.68
FALSE	High	[R].AGVMGPAGSRGATGPAGVR.[G]		0.0133811	0.00202695	2	4	11	P02465; B9VR89	P02465 [412-430]; B9VR89 [412-430]		1	1668.86	241.7	45.1	31.3	212.8	390.6	78.5					Shared	High	High	High	High	High	High	Not Found	Not Found	Not Found	Not Found	High	0.0005574	0.003187	2.11	12.93
FALSE	High	[R].AGVMGPAGSRGASGPAGVR.[G]	1xOxidation [M4]	0.0190751	0.00202695	1	2	2	F6RTI8	F6RTI8 [412-430]		1	1670.84							1000					Not Found	Not Found	Not Found	Not Found	Not Found	Not Found	High	Not Found	Not Found	Not Found	High	0.0005574	0.004905	3.05	11.4
FALSE	High	[R].AGVMGPAGSRGASGPAGVR.[G]		0.0135603	0.00202695	1	2	2	F6RTI8	F6RTI8 [412-430]		1	1654.84	21.2	59.3	6.6				912.9					Peak Found	Peak Found	Peak Found	Not Found	Not Found	Not Found	High	Not Found	Not Found	Not Found	High	0.0005574	0.003249	2.45	14.35
FALSE	High	[R].AGVMGPAGSR.[G]	1xOxidation [M4]	0.0284077	0.00202695	3	7	15	P02465; F6RTI8; B9VR89	P02465 [412-421]; F6RTI8 [412-421]; B9VR89 [412-421]		0	918.446	83.4	176.2	200.9	154.7	84.2	165.6	133.7		0.6	0.6	Shared	High	High	High	High	High	High	High	Not Found	Peak Found	Peak Found	High	0.0005574	0.007914	2.52	10.13
FALSE	High	[R].AGVMGPAGSR.[G]		0.0484695	0.00202695	3	7	21	P02465; F6RTI8; B9VR89	P02465 [412-421]; F6RTI8 [412-421]; B9VR89 [412-421]		0	902.451	161.8	106.2	93.4	201.3	166.2	121.4	144.3	0.7	2.8	1.9	Shared	High	High	High	High	High	High	High	High	Peak Found	Peak Found	High	0.0005574	0.01509	2.08	12.1
FALSE	High	[R].AGLQFPVGR.[VI]		0.0650405	0.00202695	2	115	6	A0A3Q1MF62; F2Z4I6	A0A3Q1MF62 [22-30]; F2Z4I6 [22-30]		0	944.531	55.5	58.5	65		404.2	37.4	103.5	258.4		17.6	Shared	Peak Found	High	High	High	High	Peak Found	High	High	Not Found	Peak Found	High	0.0005574	0.02159	1.71	17.99
FALSE	High	[K].AGGTTVTQGVETTKPSK.[Q]		0.000859878	0.00202695	1	5	1	A0A286ZWN6	A0A286ZWN6 [198-214]		0	1661.87											No Quan Values	Not Found	Not Found	Not Found	Not Found	Not Found	Not Found	Not Found	High	Not Found	Not Found	High	0.0005574	0.0001178	3.12
FALSE	High	[R].AGGSYGSGGGSSGSR.[R]		0.0343538	0.00202695	1	1	2	G3N0V2	G3N0V2 [546-560]		0	1243.53		1000										Not Found	High	High	Not Found	Not Found	Not Found	Not Found	Not Found	Not Found	Not Found	High	0.0005574	0.009943	1.89	9.4
FALSE	High	[K-].AGFAGDDAPR.[AS]		0.0357471	0.00202695	3	269	8	A0A480S2Q6; A0A480DPQ6; A0A481C381	A0A480S2Q6 [19-28]; A0A480DPQ6 [20-29]; A0A481C381 [20-29]		0	976.448	197.7	65	36.2	114.5	184.8	25.2	192.3	136.1		48.1	Shared	High	High	High	High	High	High	High	High	Not Found	Peak Found	High	0.0005574	0.01045	2.19	13.04
FALSE	High	[R].AGETGASGPPGFAGEK.[G]		0.000952681	0.00202695	2	3	3	F6RTI8; B9VR89	F6RTI8 [829-844]; B9VR89 [829-844]		0	1432.67				183.1	163.9	221.7	431.3				Shared	Not Found	Not Found	Not Found	High	Peak Found	High	High	Not Found	Not Found	Not Found	High	0.0005574	0.0001326	4.46	13.75
FALSE	High	[K].AGERGVPGPPGAVGPAGK.[D]		0.00210542	0.00202695	4	45	6	C0HJN7; A0A287A1S6; B9VR88; P02453	C0HJN7 [406-423]; A0A287A1S6 [597-614]; B9VR88 [594-611]; P02453 [594-611]		1	1573.84	181.8				102.2			166.3	233.1	316.6	Shared	High	Not Found	Not Found	High	High	Not Found	Not Found	High	High	High	High	0.0005574	0.0003449	3.96	12.97
FALSE	High	[K].AGEKGHAGLAGAR.[G]		0.0247679	0.00202695	1	3	2	P02465	P02465 [505-517]		1	1194.63			1000									Not Found	High	High	Not Found	Not Found	Not Found	Not Found	Not Found	Not Found	Not Found	High	0.0005574	0.006709	3.68	9.27
FALSE	High	[K].AFLASVVQDFDVTVNR.[V]		0.000118898	0.00202695	1	5	1	F6QHY2	F6QHY2 [1022-1037]		0	1780.92											No Quan Values	Not Found	Not Found	Not Found	Not Found	High	Not Found	Not Found	Not Found	Not Found	Not Found	High	0.0005574	1.091e-05	3.02
FALSE	High	[K].ADLEMQIESLTEELAYLK.[K]	1xOxidation [M5]	0.000188991	0.00202695	1	2	1	F6SS14	F6SS14 [257-274]		0	2112.04											No Quan Values	Not Found	Not Found	Not Found	High	Not Found	Not Found	Not Found	Not Found	Not Found	Not Found	High	0.0005574	1.906e-05	3.54
FALSE	High	[K].ADLEMQIESLTEELAYLK.[K]		0.00030581	0.00202695	1	2	4	F6SS14	F6SS14 [257-274]		0	2096.05						1000						High	Not Found	Not Found	High	High	High	Not Found	Not Found	Not Found	Not Found	High	0.0005574	3.392e-05	3.04	27.72
FALSE	High	[K].ACNLEVILGFDGSR.[D]	1xCarbamidomethyl [C2]	0.141665	0.00202695	1	146	1	A0A480KMZ0	A0A480KMZ0 [1426-1439]		0	1550.76								1000				Not Found	Not Found	Not Found	Not Found	Not Found	Not Found	Not Found	High	Not Found	Not Found	High	0.0005574	0.05633	1.1	22.35
FALSE	High	[K].AAPTVNLFPPSSEELGTNK.[A-]		0.000259326	0.00202695	1	19	1	A0A286ZWN6	A0A286ZWN6 [159-177]		0	1972						329.6		670.4				Not Found	Not Found	Not Found	Not Found	Not Found	Peak Found	Not Found	High	Not Found	Not Found	High	0.0005574	2.783e-05	4.34	19.69
FALSE	High	[K].AAFDMFDADGGGDISVK.[E]		0.0261183	0.00202695	1	15	1	A1XQV5	A1XQV5 [22-38]		0	1715.76											No Quan Values	Not Found	Not Found	Not Found	Not Found	Not Found	Not Found	High	Not Found	Not Found	Not Found	High	0.0005574	0.00715	1.92
FALSE	High	[R].AQFVPLPVSVSVEFAVAATDCIAK.[E]	1xCarbamidomethyl [C21]	3.51805e-06	0.00202695	1	1	18	P12763	P12763 [188-211]		0	2519.32	185.2	7.7	9.8	473.9	120.5	36.6	50.1	79.3	10.3	26.5		High	High	High	High	High	High	High	High	High	High	High	0.0005574	1.591e-07	3.69	28.64
FALSE	High	[K].AQYEEIANR.[S]		0.144636	0.00202695	1	38	1	A0A3Q2I6F9	A0A3Q2I6F9 [399-407]		0	1093.53		64.8		619	215.7		100.6					Not Found	Peak Found	Not Found	High	Peak Found	Not Found	Peak Found	Not Found	Not Found	Not Found	High	0.0005574	0.05776	1.98	14.15
FALSE	High	[K].ASASSSGAQVGGSISSGSSASSVTVTR.[S]		3.93753e-05	0.00202695	1	16	2	A0A480NRZ3	A0A480NRZ3 [598-624]		0	2385.15											No Quan Values	Not Found	Not Found	Not Found	Not Found	High	Not Found	Not Found	High	Not Found	Not Found	High	0.0005574	2.902e-06	4.46
FALSE	High	[R].ASPLQGVLSSLLAPLR.[T]		0.000216988	0.00202695	1	145	10	A0A480KMZ0	A0A480KMZ0 [202-217]		0	1621.96	2.9	1	3			3.3		644	28.3	317.4		Peak Found	Peak Found	Peak Found	Not Found	Not Found	Peak Found	Not Found	High	High	High	High	0.0005574	2.247e-05	3.31	29.52
FALSE	High	[R].DNIQGITKPAIR.[RX]		0.0682403	0.00202695	1	41	1	A0A3Q1N666	A0A3Q1N666 [25-36]		0	1325.75											No Quan Values	Not Found	Not Found	Not Found	Not Found	High	Not Found	Not Found	Not Found	Not Found	Not Found	High	0.0005574	0.02289	3.16
FALSE	High	[K].DLWGPGVEVVVSSAPK.[T]		0.000735702	0.00202695	1	1	1	A0A480JKT3	A0A480JKT3 [126-141]		0	1639.87											No Quan Values	Not Found	Not Found	Not Found	Not Found	Not Found	Not Found	Not Found	High	Not Found	Not Found	High	0.0005574	9.749e-05	2.51
FALSE	High	[R].DIQLDLEMITVNTVINFR.[G]		0.000709937	0.00202695	1	12	1	A0A480VX61	A0A480VX61 [359-376]		0	2134.12											No Quan Values	Not Found	Not Found	Not Found	Not Found	High	Not Found	Not Found	Not Found	Not Found	Not Found	High	0.0005574	9.346e-05	2.15
FALSE	High	[KR].DLQFVEVTDVK.[VI]		0.018411	0.00202695	1	64	2	F1SS24	F1SS24 [913-923]		0	1292.67				284.7	472.9		242.3					Not Found	Not Found	Not Found	High	High	Not Found	Peak Found	Not Found	Not Found	Not Found	High	0.0005574	0.004679	3.25	19.58
FALSE	High	[R].DLLTVTIEVPAESGK.[L]		0.030625	0.00202695	1	4	1	A0A480XS48	A0A480XS48 [714-728]		0	1571.85											No Quan Values	Not Found	Not Found	Not Found	Not Found	Not Found	Not Found	Not Found	High	Not Found	Not Found	High	0.0005574	0.008682	2.2
FALSE	High	[R].DIITSIVNDLDIR.[E]		0.00425372	0.00202695	1	5	1	A0A3Q2H1S6	A0A3Q2H1S6 [1531-1543]		0	1486.81											No Quan Values	Not Found	Not Found	Not Found	Not Found	High	Not Found	Not Found	Not Found	Not Found	Not Found	High	0.0005574	0.0008009	1.75
FALSE	High	[R].DILTESAGSR.[I]		0.110563	0.00202695	1	147	1	A0A480KMZ0	A0A480KMZ0 [710-719]		0	1048.53					274.7			725.3				Not Found	Not Found	Not Found	Not Found	Peak Found	Not Found	Not Found	High	Not Found	Not Found	High	0.0005574	0.04139	1.73	14.59
FALSE	High	[K].DLLFKDSADGFLK.[I]		0.0434115	0.00202695	1	2	1	G3X6N3	G3X6N3 [315-327]		1	1468.77						377.2		622.8				Not Found	Not Found	Not Found	Not Found	Not Found	Peak Found	Not Found	High	Not Found	Not Found	High	0.0005574	0.01318	1.34	19.93
FALSE	High	[R].DIASTPLELYR.[S]		0.022174	0.00202695	1	1	1	F7CGV8	F7CGV8 [202-212]		0	1277.67											No Quan Values	Not Found	Not Found	Not Found	Not Found	High	Not Found	Not Found	Not Found	Not Found	Not Found	High	0.0005574	0.005877	2.87
FALSE	High	[K].DGRTGQPGAVGPAGIR.[G]		0.00083347	0.00202695	2	21	9	A0A480XY88; A0A480R890	A0A480XY88 [1065-1080]; A0A480R890 [860-875]		1	1508.79								370.1	261	369	Shared	Not Found	Not Found	Not Found	Not Found	Not Found	Not Found	Not Found	High	High	High	High	0.0005574	0.0001131	5.86	13.48
FALSE	High	[K].DGRSGQPGTVGPAGVR.[G]		0.00725203	0.00202695	2	3	10	F6RTI8; B9VR89	F6RTI8 [1063-1078]; B9VR89 [1063-1078]		1	1510.77				227	354.6	230	188.4				Shared	Not Found	Not Found	Not Found	High	High	High	High	Not Found	Not Found	Not Found	High	0.0005574	0.001523	5.3	12.35
FALSE	High	[K].DGRIGQPGAVGPAGIR.[G]		0.00599061	0.00202695	1	3	3	P02465	P02465 [1063-1078]		1	1520.83	729	121.6	149.4									High	Peak Found	High	Not Found	Not Found	Not Found	Not Found	Not Found	Not Found	Not Found	High	0.0005574	0.001212	5.16	15.08
FALSE	High	[K].DGPAGPPGSSGSPGSPGVSGPK.[G]		0.0722167	0.00202695	1	2	1	F6R4Y3	F6R4Y3 [875-896]		0	1848.87									327.1	672.9		Not Found	Not Found	Not Found	Not Found	Not Found	Not Found	Not Found	Not Found	Peak Found	High	High	0.0005574	0.02447	1.95	11.48
FALSE	High	[K].DVFLGTFLYEYSR.[R]		0.0136205	0.00202695	2	48	5	A0A3Q2H333; A0A480MGB9	A0A3Q2H333 [357-369]; A0A480MGB9 [347-359]		0	1609.79											No Quan Values	High	High	Not Found	High	Not Found	Not Found	High	Not Found	Not Found	High	High	0.0005574	0.003257	2.35
FALSE	High	[R].DGLPGGPGLR.[G]		0.119313	0.00202695	1	1	3	Q08E14	Q08E14 [527-536]		0	938.505	207.6	313.7	470.5			8.3						Peak Found	High	High	Not Found	Not Found	Peak Found	Not Found	Not Found	Not Found	Not Found	High	0.0005574	0.04536	1.94	15.43
FALSE	High	[K].DFYPTDIDIEWK.[S]		0.00901521	0.00202695	1	1	4	H9GZT5	H9GZT5 [183-194]		0	1541.72	112.7		79.5	554.1	191.5		62.2					Peak Found	Not Found	Peak Found	High	High	Not Found	High	Not Found	Not Found	Not Found	High	0.0005574	0.001982	2.49	23.41
FALSE	High	[K].DFADIPNLR.[R]		0.0664766	0.00202695	2	5	5	A0A480EAA3; Q3T085	A0A480EAA3 [140-148]; Q3T085 [139-147]		0	1060.54	529.2	115.6	87.4					267.8			Shared	High	High	High	Not Found	Not Found	Not Found	Not Found	High	Not Found	Not Found	High	0.0005574	0.02213	2.34	19.56
FALSE	High	[K].DFADIPNLK.[R]		0.0900541	0.00202695	1	1	3	F6PVJ6	F6PVJ6 [138-146]		0	1032.54				16.5	553.6		429.9					Not Found	Not Found	Not Found	High	High	Not Found	High	Not Found	Not Found	Not Found	High	0.0005574	0.03209	2.19	19.42
FALSE	High	[R].DALNIETAIK.[T]		0.139328	0.00202695	1	19	1	P04272	P04272 [38-47]		0	1087.6											No Quan Values	Not Found	Not Found	Not Found	Not Found	Not Found	Not Found	Not Found	High	Not Found	Not Found	High	0.0005574	0.05533	1.49
FALSE	High	[K].DAFLGSFLYEYSR.[R]		0.00141634	0.00202695	1	4	3	P02769	P02769 [347-359]		0	1567.74										1000		High	Not Found	Not Found	High	Not Found	Not Found	Not Found	Not Found	Not Found	High	High	0.0005574	0.0002135	3.27	27.55
FALSE	High	[R].CWSPGVTVTPEMCPIR.[A]	2xCarbamidomethyl [C1; C13]	0.0092586	0.00202695	1	3	2	F1SN67	F1SN67 [365-380]		0	1889.87		53.9	100.9	81.6	121.9	35.6	149.4	136.1	64.9	255.7		Not Found	Peak Found	Peak Found	Peak Found	Peak Found	Peak Found	Peak Found	High	Peak Found	Peak Found	High	0.0005574	0.002041	2.57	19.33
FALSE	High	[R].CWSPGVTVAPEMCPIR.[A]	2xCarbamidomethyl [C1; C13]	0.0212138	0.00202695	1	3	1	A0A3Q1M7S1	A0A3Q1M7S1 [525-540]		0	1859.86											No Quan Values	High	Not Found	Not Found	Not Found	Not Found	Not Found	Not Found	Not Found	Not Found	Not Found	High	0.0005574	0.005561	2.96
FALSE	High	[R].CWSPGATIAPEMCPIR.[A]	2xCarbamidomethyl [C1; C13]	0.0562868	0.00202695	1	4	1	F7CKI7	F7CKI7 [524-539]		0	1845.84											No Quan Values	Not Found	Not Found	Not Found	Not Found	Not Found	Not Found	High	Not Found	Not Found	Not Found	High	0.0005574	0.0181	1.92
FALSE	High	[R].AVWKPEPCR.[V]	1xCarbamidomethyl [C8]	0.139328	0.00202695	1	4	2	B9VR88	B9VR88 [51-59]		0	1142.58											No Quan Values	Not Found	Not Found	Not Found	High	Not Found	Not Found	High	Not Found	Not Found	Not Found	High	0.0005574	0.05519	1.83
FALSE	High	[R].AVFPSIVGRPR.[HT]		0.0176132	0.00202695	3	269	16	A0A480S2Q6; A0A480DPQ6; A0A481C381	A0A480S2Q6 [29-39]; A0A480DPQ6 [30-40]; A0A481C381 [30-40]		0	1198.71	4.5		144.3	13.9	281.7	39.6	23.9	387.7		104.4	Shared	High	High	High	High	High	High	High	High	Not Found	High	High	0.0005574	0.004446	2.8	16.94
FALSE	High	[K].ATVVCLISDFSPSDLTVSWK.[VG]	1xCarbamidomethyl [C5]	0.000280984	0.00202695	1	64	3	F7CAC5	F7CAC5 [48-67]		0	2225.12											No Quan Values	Not Found	Not Found	Not Found	High	High	Not Found	Not Found	Not Found	Not Found	Not Found	High	0.0005574	3.063e-05	2.63
FALSE	High	[K].ATLVCLISDFYPGSVTVVWK.[A]	1xCarbamidomethyl [C5]	0.0272994	0.00202695	1	9	1	A6QM09	A6QM09 [150-169]		0	2255.18											No Quan Values	High	Not Found	Not Found	Not Found	Not Found	Not Found	Not Found	Not Found	Not Found	Not Found	High	0.0005574	0.007562	1.8
FALSE	High	[K].ATLVCLISDFYPGAVTVTWK.[A]	1xCarbamidomethyl [C5]	7.89091e-05	0.00202695	1	6	2	A0A286ZWN6	A0A286ZWN6 [178-197]		0	2241.16								1000				Not Found	Not Found	Not Found	Not Found	Not Found	Not Found	Not Found	High	Not Found	Not Found	High	0.0005574	6.675e-06	4.07	27.14
FALSE	High	[K].DGEAGAQGPPGPAGPAGER.[G]		0.000266354	0.00202695	5	46	20	C0HJN9; C0HJN7; A0A287A1S6; B9VR88; P02453	C0HJN9 [419-437]; C0HJN7 [424-442]; A0A287A1S6 [615-633]; B9VR88 [612-630]; P02453 [612-630]		0	1690.78	141.3	59.1	88.5	81.8	75.9	47.8	114.6	194.5	69.5	127	Shared	High	High	High	High	High	High	High	High	High	High	High	0.0005574	2.869e-05	3.69	12.4
FALSE	High	[R].GETGPAGPAGPIGPVGARGPAGPQGPR.[G]		0.012191	0.00202695	2	2	1	C0HJN7; P02453	C0HJN7 [838-864]; P02453 [1066-1092]		1	2378.23	777.5		222.5								Shared	High	Not Found	Peak Found	Not Found	Not Found	Not Found	Not Found	Not Found	Not Found	Not Found	High	0.0005574	0.002854	3.18	14.83
FALSE	High	[K].GEAGSPGIPGGK.[G]		0.102409	0.00202695	1	2	1	F6R4Y3	F6R4Y3 [636-647]		0	1026.52	205.7	293.8	225.2					77.9	102.9	94.5		High	Peak Found	Peak Found	Not Found	Not Found	Not Found	Not Found	Peak Found	Peak Found	Peak Found	High	0.0005574	0.03766	1.91	11.85
FALSE	High	[R].GETGPAGPAGPVGPVGARGPAGPQGPR.[G]		0.00583294	0.00202695	1	28	4	A0A287A1S6	A0A287A1S6 [1069-1095]		1	2364.22				175.4	189.8	246.1	227.6	43.1	15.7	102.2		Not Found	Not Found	Not Found	Peak Found	Peak Found	Peak Found	Peak Found	High	High	High	High	0.0005574	0.001173	3.36	12.8
FALSE	High	[R].GQAGVMGFPGPK.[G]	1xOxidation [M6]	0.0169247	0.00202695	5	46	32	C0HJN9; C0HJN7; A0A287A1S6; B9VR88; P02453	C0HJN9 [385-396]; C0HJN7 [386-397]; A0A287A1S6 [577-588]; B9VR88 [574-585]; P02453 [574-585]		0	1161.57	135.8	79.3	59.6	128.7	74.2	80.2	95.3	144.5	106.3	96.2	Shared	High	High	High	High	High	High	High	High	High	High	High	0.0005574	0.004235	2.6	16.27
FALSE	High	[R].GQAGVMGFPGPK.[G]		0.0063188	0.00202695	5	46	24	C0HJN9; C0HJN7; A0A287A1S6; B9VR88; P02453	C0HJN9 [385-396]; C0HJN7 [386-397]; A0A287A1S6 [577-588]; B9VR88 [574-585]; P02453 [574-585]		0	1145.58	100	84.2	57.6	175.8	163.1	77.5	97.2	67.6	85.6	91.4	Shared	High	High	High	High	High	High	High	High	High	High	High	0.0005574	0.001295	3.48	17.08
FALSE	High	[R].GPVGPSGPPGK.[D]		0.0324361	0.00202695	2	25	7	A0A480VV89; Q08E14	A0A480VV89 [1141-1151]; Q08E14 [1140-1150]		0	949.51	139.1	117.4	146.2		2.7	2	1.2	194.1	191.1	206.2	Shared	High	High	High	Not Found	Peak Found	Peak Found	Peak Found	High	High	High	High	0.0005574	0.009309	2.69	11.18
FALSE	High	[R-].GPTLTEILEGLK.[FS]		0.0317273	0.00202695	1	54	2	A0A480NXD1	A0A480NXD1 [71-82]		0	1270.73								1000				Not Found	Not Found	Not Found	Not Found	Not Found	Not Found	Not Found	High	Not Found	Not Found	High	0.0005574	0.009024	2.47	24.05
FALSE	High	[R].GPTGPAGVR.[G]		0.148891	0.00202695	2	26	4	A0A480XY88; A0A480R890	A0A480XY88 [424-432]; A0A480R890 [219-227]		0	811.442	53.6	75.8	81.3	66.5	48.6	93.7	51.3	161.9	199.5	167.7	Shared	Peak Found	Peak Found	Peak Found	Peak Found	Peak Found	Peak Found	Peak Found	High	High	High	High	0.0005574	0.06002	2.33	11.34
FALSE	High	[K].GPTGEPGKPGDKGHAGLAGAR.[G]		0.000246921	0.00202695	1	1	4	B9VR89	B9VR89 [497-517]		1	1929.99		37.9		414.3	441.6	30.9		10	65.3			Not Found	Peak Found	Not Found	High	High	Peak Found	Not Found	Peak Found	Peak Found	Not Found	High	0.0005574	2.622e-05	5.1	9.98
FALSE	High	[R].GPSGPQGVR.[G]		0.147664	0.00202695	2	3	5	F6RTI8; B9VR89	F6RTI8 [995-1003]; B9VR89 [995-1003]		0	854.448	1.1	2.2	2.1	218.7	204.4	298.9	263.8	0.6	4.4	3.8	Shared	Peak Found	Peak Found	Peak Found	Peak Found	High	High	Peak Found	Peak Found	High	High	High	0.0005574	0.05931	2.39	9.97
FALSE	High	[R].GPSGPQGPSGPPGPK.[G]		0.000188991	0.00202695	5	46	10	C0HJN9; C0HJN7; A0A287A1S6; B9VR88; P02453	C0HJN9 [235-249]; C0HJN7 [227-241]; A0A287A1S6 [418-432]; B9VR88 [415-429]; P02453 [415-429]		0	1316.66	65.4	59.2	56.6	84.8	89.3	26.6	248.5	79.8	118.1	171.7	Shared	High	High	High	High	High	Peak Found	High	High	High	High	High	0.0005574	1.903e-05	4.61	11.48
FALSE	High	[R].GPSGPQGIR.[G]		0.0900541	0.00202695	3	26	10	A0A480XY88; P02465; A0A480R890	A0A480XY88 [997-1005]; P02465 [995-1003]; A0A480R890 [792-800]		0	868.464	127	145.3	153.4		0.1		0.2	193.9	192.2	188	Shared	High	High	High	Not Found	Peak Found	Not Found	Peak Found	High	High	High	High	0.0005574	0.03215	2.84	11.2
FALSE	High	[R].GPSGPPGPDGNK.[G]		0.00754786	0.00202695	5	33	5	A0A480XY88; P02465; A0A480R890; F6RTI8; B9VR89	A0A480XY88 [610-621]; P02465 [608-619]; A0A480R890 [405-416]; F6RTI8 [608-619]; B9VR89 [608-619]		0	1079.51	64.2	60.8	77.3	226.3	100.2		404.2	67.1			Shared	Peak Found	High	Peak Found	High	High	Not Found	High	High	Not Found	Not Found	High	0.0005574	0.001602	3.75	10.08
FALSE	High	[K].GPSGEPGKPGDKGHAGLAGAR.[G]		0.00230154	0.00202695	1	1	2	F6RTI8	F6RTI8 [497-517]		1	1915.97							1000					Not Found	Not Found	Not Found	Not Found	Not Found	Not Found	High	Not Found	Not Found	Not Found	High	0.0005574	0.0003841	4.3	9.98
FALSE	High	[K].GPSGEPGKPGDK.[G]		0.0744488	0.00202695	1	2	1	F6RTI8	F6RTI8 [497-508]		0	1125.55				183.4	86.7	202.8	91.4	125.1	139.7	170.8		Not Found	Not Found	Not Found	Peak Found	Peak Found	Peak Found	High	Peak Found	Peak Found	Peak Found	High	0.0005574	0.02544	3.23	10.44
FALSE	High	[R].GPRGDQGPVGR.[TSA]		0.115837	0.00202695	5	30	4	A0A480XY88; P02465; A0A480R890; F6RTI8; B9VR89	A0A480XY88 [820-830]; P02465 [818-828]; A0A480R890 [615-625]; F6RTI8 [818-828]; B9VR89 [818-828]		1	1095.57	81.4	43.1	49.4	112.1	185.2	211	127.2		94.7	95.9	Shared	Peak Found	High	High	High	High	Peak Found	Peak Found	Not Found	Peak Found	Peak Found	High	0.0005574	0.04383	3.65	9.75
FALSE	High	[R].GETGPAGPAGPVGPVGAR.[G]		6.12091e-05	0.00202695	1	28	12	A0A287A1S6	A0A287A1S6 [1069-1086]		0	1546.8								420.7	203.5	375.8		Not Found	Not Found	Not Found	Not Found	Not Found	Not Found	Not Found	High	High	High	High	0.0005574	4.915e-06	3.88	14.35
FALSE	High	[R].GPPGSAGSPGK.[D]		0.0603782	0.00202695	1	1	4	P02453	P02453 [1141-1151]		0	911.458	67.7		127.5	275.4	97			99.8	173.7	158.9		High	High	High	Peak Found	Peak Found	Not Found	Not Found	High	Peak Found	Peak Found	High	0.0005574	0.01969	2.21	9.53
FALSE	High	[R].GPPGSAGAPGK.[D]		0.0387048	0.00202695	4	29	3	C0HJN9; C0HJN7; A0A287A1S6; B9VR88	C0HJN9 [869-879]; C0HJN7 [913-923]; A0A287A1S6 [1144-1154]; B9VR88 [1141-1151]		0	895.463	117.2	193.6	159.4	8.7	11.4		20	126.8	207.3	155.7	Shared	Peak Found	Peak Found	Peak Found	Peak Found	High	Not Found	High	Peak Found	High	Peak Found	High	0.0005574	0.0115	3.07	9.81
FALSE	High	[R].GPPGPVGPPGIAGPPGESGR.[E]		3.15108e-05	0.00202695	3	4	8	C0HJN9; C0HJN7; B9VR88	C0HJN9 [740-759]; C0HJN7 [766-785]; B9VR88 [994-1013]		0	1752.9				169.6	147.4		683				Shared	Not Found	Not Found	Not Found	High	High	High	High	Not Found	Not Found	Not Found	High	0.0005574	2.212e-06	4.71	16.32
FALSE	High	[R].GPPGPMGPPGLAGPPGESGR.[E]	1xOxidation [M6]	3.82889e-06	0.00202695	2	35	14	A0A287A1S6; P02453	A0A287A1S6 [997-1016]; P02453 [994-1013]		0	1800.87	224.2	24.1	20.8		0.3	1.3		407.1	106.4	215.9	Shared	High	High	High	Not Found	Peak Found	Peak Found	Not Found	High	High	High	High	0.0005574	1.76e-07	3.74	16.16
FALSE	High	[R].GPPGPMGPPGLAGPPGESGR.[E]		1.06099e-06	0.00202695	2	35	6	A0A287A1S6; P02453	A0A287A1S6 [997-1016]; P02453 [994-1013]		0	1784.87	221.5	18.8	14.8	2.5		3.9	5	173.6	186.2	373.7	Shared	High	High	Peak Found	Peak Found	Not Found	Peak Found	Peak Found	High	High	High	High	0.0005574	3.77e-08	4.34	17.07
FALSE	High	[R].GPPGESGAAGPAGPIGSR.[G]		6.231e-05	0.00202695	4	30	2	A0A480XY88; A0A480R890; F6RTI8; B9VR89	A0A480XY88 [592-609]; A0A480R890 [387-404]; F6RTI8 [590-607]; B9VR89 [590-607]		0	1534.76								210.7	292.3	496.9	Shared	Not Found	Not Found	Not Found	Not Found	Not Found	Not Found	Not Found	High	Peak Found	High	High	0.0005574	5.022e-06	3.2	13.33
FALSE	High	[R].GPPGAGGPPGPR.[G]		0.00850953	0.00202695	1	2	3	Q08E14	Q08E14 [684-695]		0	1016.53	302.4	350.2	347.5									High	High	High	Not Found	Not Found	Not Found	Not Found	Not Found	Not Found	Not Found	High	0.0005574	0.001853	3.35	11.05
FALSE	High	[R].GPIGSIGPK.[G]		0.115837	0.00202695	3	143	1	A0A480KMZ0; F6QAT0; E1BB91	A0A480KMZ0 [1636-1644]; F6QAT0 [1744-1752]; E1BB91 [2043-2051]		0	825.483					289.9		140.9	569.2			Shared	Not Found	Not Found	Not Found	Not Found	Peak Found	Not Found	High	Peak Found	Not Found	Not Found	High	0.0005574	0.04381	2.29	14.11
FALSE	High	[R].GPGEGLTVTVSLIGAYK.[T]		0.0381955	0.00202695	1	1	1	F6WZ69	F6WZ69 [370-386]		0	1661.91					602.2				397.8			Not Found	Not Found	Not Found	Not Found	High	Not Found	Not Found	Not Found	Peak Found	Not Found	High	0.0005574	0.0113	1.31	22.21
FALSE	High	[R].GPAGPTGPVGKDGR.[S]		0.00101401	0.00202695	2	3	7	F6RTI8; B9VR89	F6RTI8 [1052-1065]; B9VR89 [1052-1065]		1	1265.66				275.6	243.8	179.8	300.6		0.2		Shared	Not Found	Not Found	Not Found	High	High	High	High	Not Found	Peak Found	Not Found	High	0.0005574	0.000143	5.08	10.42
FALSE	High	[R].GPAGPTGPVGK.[D]		0.00690611	0.00202695	2	4	16	F6RTI8; B9VR89	F6RTI8 [1052-1062]; B9VR89 [1052-1062]		0	937.51				247.9	200.2	300.5	248.6		1.5	1.3	Shared	High	Not Found	Not Found	High	High	High	High	High	High	High	High	0.0005574	0.00144	3.88	11.16
FALSE	High	[R].GPAGPSGPPGKDGTLGHPGPIGPPGPR.[G]		6.20329e-05	0.00202695	1	2	3	F6R4Y3	F6R4Y3 [1113-1139]		1	2427.25				400.5	599.5							Not Found	Not Found	Not Found	High	High	Not Found	High	Not Found	Not Found	Not Found	High	0.0005574	4.989e-06	5.67	14.03
FALSE	High	[R].GPAGPSGPPGK.[D]		0.0092998	0.00202695	1	2	4	F6R4Y3	F6R4Y3 [1113-1123]		0	921.479	0.1			302.8	253.7	223.3	219.3	0.8				Peak Found	Not Found	Not Found	High	High	High	High	Peak Found	Not Found	Not Found	High	0.0005574	0.002062	3.35	10.07
FALSE	High	[R].GQPFDVLIITTEDGFK.[A]		0.00367288	0.00202695	1	2	2	F6SX07	F6SX07 [87-102]		0	1779.92											No Quan Values	Not Found	Not Found	Not Found	Not Found	Not Found	Not Found	High	Not Found	Not Found	Not Found	High	0.0005574	0.000672	2.42
FALSE	High	[R].GQPGVMGFPGPK.[G]		0.0274204	0.00202695	3	49	10	A0A480VV89; F6R4Y3; Q08E14	A0A480VV89 [574-585]; F6R4Y3 [546-557]; Q08E14 [573-584]		0	1171.59	222.1	121.1	101.2	98	135.6	51.8	203.2		32.1	34.9	Shared	High	High	Peak Found	High	High	High	High	High	High	High	High	0.0005574	0.007571	2.41	17.25
FALSE	High	[R].GQPGVMGFPGPK.[G]	1xOxidation [M6]	0.0531623	0.00202695	3	49	9	A0A480VV89; F6R4Y3; Q08E14	A0A480VV89 [574-585]; F6R4Y3 [546-557]; Q08E14 [573-584]		0	1187.59	156.8	73.5	70.6	154.6	107.7	52.1	166	91.3	69	58.3	Shared	High	High	High	Peak Found	High	Peak Found	High	High	High	High	High	0.0005574	0.01686	1.96	16.46
FALSE	High	[R].GRPGAPGPAGAR.[G]		0.0417212	0.00202695	4	6	6	C0HJN9; C0HJN7; B9VR88; P02453	C0HJN9 [130-141]; C0HJN7 [122-133]; B9VR88 [310-321]; P02453 [310-321]		0	1063.58	0.1	79.9	134.2	111.5	170.4	125.8	373.5	0.1	1.5	3	Shared	High	High	High	Peak Found	High	Peak Found	High	Peak Found	Peak Found	Peak Found	High	0.0005574	0.01259	4.03	9.58
FALSE	High	[K].HLVDEPQNLIK.[Q]		0.0728479	0.00202695	1	4	1	P02769	P02769 [402-412]		0	1305.72	1000											High	Not Found	Not Found	Not Found	Not Found	Not Found	Not Found	Not Found	Not Found	Not Found	High	0.0005574	0.02477	2.8	15.64
FALSE	High	[R].HITVVELVGVFPTLIGR.[I]		0.000655217	0.00202695	1	20	4	A0A480JI04	A0A480JI04 [370-386]		0	1850.09	144.8	18.5	56.1		177.7	175.3	155.9	144.5	30.8	96.4		High	Peak Found	Peak Found	Not Found	High	Peak Found	Peak Found	High	Peak Found	Peak Found	High	0.0005574	8.486e-05	4.49	25.46
FALSE	High	[R].HLDLDSIIAEVR.[A]		0.00934118	0.00202695	1	2	1	F7B7X0	F7B7X0 [355-366]		0	1380.75											No Quan Values	Not Found	Not Found	Not Found	High	Not Found	Not Found	Not Found	Not Found	Not Found	Not Found	High	0.0005574	0.002071	2.84
FALSE	High	[K].HGNRGEPGPAGSVGPAGAVGPR.[G]		0.000153279	0.00202695	2	21	9	A0A480XY88; A0A480R890	A0A480XY88 [975-996]; A0A480R890 [770-791]		1	1997.01	554.4	74.4	92.8	10.1	16.1		12.5	19.2	80.2	140.3	Shared	High	High	High	Peak Found	Peak Found	Not Found	Peak Found	High	Peak Found	Peak Found	High	0.0005574	1.48e-05	3.7	12.13
FALSE	High	[R].GVVGIPGQRGER.[G]		0.0467908	0.00202695	4	37	20	C0HJN7; A0A287A1S6; B9VR88; P02453	C0HJN7 [730-741]; A0A287A1S6 [961-972]; B9VR88 [958-969]; P02453 [958-969]		1	1224.68	72		26.6	57.4	129.2	71.2	114.8	134.4	175.5	218.8	Shared	High	High	High	High	High	High	High	High	High	High	High	0.0005574	0.01448	3.16	13.12
FALSE	High	[R].GVQGPPGPAGPR.[SG]		0.0139259	0.00202695	5	46	13	C0HJN9; C0HJN7; A0A287A1S6; B9VR88; P02453	C0HJN9 [489-500]; C0HJN7 [472-483]; A0A287A1S6 [688-699]; B9VR88 [685-696]; P02453 [685-696]		0	1089.58	97.3	130.3	101.2	97	81	98.8	152.6	69.2	93.2	79.5	Shared	High	High	High	High	High	High	High	High	High	High	High	0.0005574	0.003342	2.2	12
FALSE	High	[R].GVPQIEVTFEIDVNGILR.[V]		0.00643213	0.00202695	1	23	2	A0A287BIL8	A0A287BIL8 [493-510]		0	1999.09											No Quan Values	High	Not Found	Not Found	Not Found	Not Found	Not Found	Not Found	Not Found	Not Found	High	High	0.0005574	0.001319	1.56
FALSE	High	[R].GVPQIEVTFDIDANGILNVSAVDK.[S]		0.000475384	0.00202695	1	23	3	A0A480U0A9	A0A480U0A9 [470-493]		0	2514.31											No Quan Values	High	Not Found	Not Found	High	Not Found	Not Found	Not Found	High	Not Found	Not Found	High	0.0005574	5.754e-05	2.66
FALSE	High	[KR].GVPGPPGAVGPAGKDGEAGAQGPPGPAGPAGER.[G]		1.64932e-06	0.00202695	5	46	17	C0HJN9; C0HJN7; A0A287A1S6; B9VR88; P02453	C0HJN9 [405-437]; C0HJN7 [410-442]; A0A287A1S6 [601-633]; B9VR88 [598-630]; P02453 [598-630]		1	2832.4	190.4	69.4	85.1	45	76.9	2.3	74.6	148.7	48	259.6	Shared	High	High	High	High	High	High	High	High	High	High	High	0.0005574	6.426e-08	6	14.22
FALSE	High	[KR].GVPGPPGAVGPAGK.[D]		0.00543246	0.00202695	5	46	10	C0HJN9; C0HJN7; A0A287A1S6; B9VR88; P02453	C0HJN9 [405-418]; C0HJN7 [410-423]; A0A287A1S6 [601-614]; B9VR88 [598-611]; P02453 [598-611]		0	1160.64	97.9	50.6	72.8	58.4	62.6	70.9	115.8	141.8	157.7	171.4	Shared	High	High	High	High	High	High	High	High	High	High	High	0.0005574	0.001075	2.06	13.72
FALSE	High	[K].GVGAGPGPMGLMGPR.[G]	1xOxidation [M12]	0.00648956	0.00202695	1	23	1	A0A480XY88	A0A480XY88 [85-99]		0	1369.67			216.7			197.3			586			Not Found	Not Found	Peak Found	Not Found	Not Found	Peak Found	Not Found	Not Found	High	Not Found	High	0.0005574	0.001334	2.64	16.33
FALSE	High	[K].GVGAGPGPMGLMGPR.[G]		0.00130719	0.00202695	1	23	3	A0A480XY88	A0A480XY88 [85-99]		0	1353.68								490.6	277.9	231.5		Not Found	Not Found	Not Found	Not Found	Not Found	Not Found	Not Found	High	High	High	High	0.0005574	0.0001943	3.12	18.73
FALSE	High	[R].GVAGEPGRDGVPGGPGLR.[G]		0.0392209	0.00202695	1	35	2	A0A480VV89	A0A480VV89 [520-537]		1	1647.86								121.7	367.3	511		Not Found	Not Found	Not Found	Not Found	Not Found	Not Found	Not Found	Peak Found	High	High	High	0.0005574	0.01171	3.28	13.8
FALSE	High	[R].GPAGPSGPAGKDGRTGQPGAVGPAGIR.[G]		0.00102308	0.00202695	2	21	2	A0A480XY88; A0A480R890	A0A480XY88 [1054-1080]; A0A480R890 [849-875]		2	2385.24								431.4		568.6	Shared	Not Found	Not Found	Not Found	Not Found	Not Found	Not Found	Not Found	High	Not Found	High	High	0.0005574	0.0001446	4.92	12.86
FALSE	High	[R].GVAGEPGRDGLPGGPGLR.[G]		0.00557932	0.00202695	1	1	4	Q08E14	Q08E14 [519-536]		1	1661.87	584.3	158.9	112.8	25.8	30	55.3				32.8		High	High	High	Peak Found	Peak Found	Peak Found	Not Found	Not Found	Not Found	Peak Found	High	0.0005574	0.001114	3.91	14.98
FALSE	High	[KR].GTVTDFPGFDER.[A]		0.0300883	0.00202695	1	31	1	A0A3Q2I9D4	A0A3Q2I9D4 [9-20]		0	1340.61											No Quan Values	Not Found	Not Found	Not Found	Not Found	High	Not Found	Not Found	Not Found	Not Found	Not Found	High	0.0005574	0.008469	1.46
FALSE	High	[K].GTSFTPEELEK.[Y]		0.068838	0.00202695	1	3	1	A0A3Q1MH50	A0A3Q1MH50 [139-149]		0	1237.59	686							314				High	Not Found	Not Found	Not Found	Not Found	Not Found	Not Found	Peak Found	Not Found	Not Found	High	0.0005574	0.02307	2.25	16.17
FALSE	High	[K].GTEAVGSTFLEAIPMSLPPDVEFNRPFLCILYDR.[N]	1xCarbamidomethyl [C29]; 1xOxidation [M15]	0.0116104	0.00202695	1	1	1	P34955	P34955 [366-399]		0	3870.91											No Quan Values	High	Not Found	Not Found	Not Found	Not Found	Not Found	Not Found	Not Found	Not Found	Not Found	High	0.0005574	0.002687	4.3
FALSE	High	[K].GTEAAGATIVEAIR.[T]		0.00166272	0.00202695	1	1	1	F7CSL8	F7CSL8 [371-384]		0	1358.73											No Quan Values	Not Found	Not Found	Not Found	Not Found	Not Found	Not Found	High	Not Found	Not Found	Not Found	High	0.0005574	0.0002591	3.53
FALSE	High	[R].GSYGDLGGPIITTQVTIPK.[D-]		0.00340528	0.00202695	1	33	3	A0A3Q1N9S5	A0A3Q1N9S5 [352-370]		0	1917.03											No Quan Values	High	Not Found	Not Found	Not Found	High	Not Found	High	Not Found	Not Found	Not Found	High	0.0005574	0.0006148	3.29
FALSE	High	[K].GSPGPQGPPGVPGPSGLIGITGAR.[G]		0.000454666	0.00202695	1	2	1	F6R4Y3	F6R4Y3 [906-929]		0	2126.14				328.7			671.3					Not Found	Not Found	Not Found	Peak Found	Not Found	Not Found	High	Not Found	Not Found	Not Found	High	0.0005574	5.467e-05	2.37	19.85
FALSE	High	[K].GSPGPQGPPGAPGPGGISGITGAR.[G]		1.47071e-05	0.00202695	1	32	6	A0A480VV89	A0A480VV89 [934-957]		0	2042.04								321.9	210.5	467.5		Not Found	Not Found	Not Found	Not Found	Not Found	Not Found	Not Found	High	High	High	High	0.0005574	8.888e-07	2.65	16.57
FALSE	High	[K].GSPGADGPAGAPGTPGPQGIAGQRGVVGIPGQR.[G]		0.000965502	0.00202695	4	37	2	C0HJN9; C0HJN7; A0A287A1S6; B9VR88	C0HJN9 [683-715]; C0HJN7 [706-738]; A0A287A1S6 [937-969]; B9VR88 [934-966]		1	2936.51	292.4							355.6	54.5	297.5	Shared	Peak Found	Not Found	Not Found	Not Found	Not Found	Not Found	Not Found	High	Peak Found	Peak Found	High	0.0005574	0.0001349	2.41	16.5
FALSE	High	[K].GSPGADGPAGAPGTPGPQGIAGQR.[G]		1.21275e-06	0.00202695	4	39	17	C0HJN9; C0HJN7; A0A287A1S6; B9VR88	C0HJN9 [683-706]; C0HJN7 [706-729]; A0A287A1S6 [937-960]; B9VR88 [934-957]		0	2073.01	415.5	141.5	159.9	25.6	36.8	6.4	76.3	70.9	22.1	44.9	Shared	High	High	High	High	High	Peak Found	High	High	High	High	High	0.0005574	4.434e-08	4.36	14.01
FALSE	High	[R].GSEGPQGVR.[G]		0.125497	0.00202695	5	41	5	C0HJN9; C0HJN7; A0A287A1S6; B9VR88; P02453	C0HJN9 [181-189]; C0HJN7 [173-181]; A0A287A1S6 [364-372]; B9VR88 [361-369]; P02453 [361-369]		0	886.438	42.2	266.9	126.3		65	51	121		200.7	126.9	Shared	Peak Found	High	Peak Found	High	Peak Found	High	Peak Found	High	High	Peak Found	High	0.0005574	0.04852	2.22	10
FALSE	High	[KR].GSAGPPGATGFPGAAGR.[VG]		7.44678e-05	0.00202695	5	39	7	C0HJN9; C0HJN7; A0A287A1S6; B9VR88; P02453	C0HJN9 [618-634]; C0HJN7 [637-653]; A0A287A1S6 [868-884]; B9VR88 [865-881]; P02453 [865-881]		0	1427.7	29	184.3	5.3		34.5	12.5	133.4	163.2	185.1	252.6	Shared	Peak Found	High	Peak Found	Not Found	High	High	High	High	High	High	High	0.0005574	6.23e-06	3.89	14.8
FALSE	High	[R].GRPGPPGPAGAR.[G]		0.0506512	0.00202695	1	34	5	A0A287A1S6	A0A287A1S6 [313-324]		0	1089.59								214.7	231.3	554		Not Found	Not Found	Not Found	Not Found	Not Found	Not Found	Not Found	High	High	High	High	0.0005574	0.01588	1.83	10.17
FALSE	High	[R].GRPGLPGAAGAR.[G]		0.0404519	0.00202695	2	31	6	A0A480VV89; Q08E14	A0A480VV89 [310-321]; Q08E14 [309-320]		0	1079.61	196.8	115.6	173.5						144.4	369.8	Shared	High	High	High	Not Found	Not Found	Not Found	Not Found	High	High	High	High	0.0005574	0.01213	3.58	11.83
FALSE	High	[K].GTYIPVPIVSELQR.[G]		0.046585	0.00202695	1	3	1	K7GQL2	K7GQL2 [118-131]		0	1571.88											No Quan Values	Not Found	Not Found	Not Found	Not Found	Not Found	Not Found	Not Found	High	Not Found	Not Found	High	0.0005574	0.01442	1.96
FALSE	High	[R].GPAGPSGPAGKDGR.[TI]		0.000678996	0.00202695	3	24	12	A0A480XY88; P02465; A0A480R890	A0A480XY88 [1054-1067]; P02465 [1052-1065]; A0A480R890 [849-862]		1	1223.61	169	273	187.6	2.4		6.8		136.3	111.1	113.9	Shared	High	High	High	Peak Found	Not Found	Peak Found	Not Found	High	High	High	High	0.0005574	8.834e-05	4.46	9.6
FALSE	High	[K].YYQIIEDLK.[N]		0.0478332	0.00202695	1	2	4	F6SS14	F6SS14 [189-197]		0	1184.62		232.1		332.7			435.3					Not Found	Peak Found	Not Found	High	Not Found	Not Found	High	Not Found	Not Found	Not Found	High	0.0005574	0.01489	2.15	18.22
FALSE	High	[R].GETGPAGRPGEAGPPGPPGPAGEK.[G]		0.00382294	0.00202695	4	37	1	C0HJN9; C0HJN7; A0A287A1S6; B9VR88	C0HJN9 [659-682]; C0HJN7 [682-705]; A0A287A1S6 [913-936]; B9VR88 [910-933]		0	2140.04				137.1				107	165.3	590.7	Shared	Not Found	Not Found	Not Found	Peak Found	Not Found	Not Found	Not Found	Peak Found	Peak Found	High	High	0.0005574	0.0007061	4.73	12.4
FALSE	High	[R].GETGPAGPSGAPGPAGSR.[G]		3.15108e-05	0.00202695	1	2	7	Q08E14	Q08E14 [1065-1082]		0	1522.72	15.2	9.8	10.9			11.4	2.1	355.6	216.8	378.3		High	High	High	Not Found	Not Found	Peak Found	Peak Found	High	High	High	High	0.0005574	2.219e-06	3.2	11.28
FALSE	High	[R].GFPGSDGVAGPKGPAGER.[G]		0.0024936	0.00202695	1	1	14	C0HJN7	C0HJN7 [305-322]		1	1655.81	7.1	2.2	3.9	348.1	351.1	11.3	246	13.9	5.5	10.9		High	Peak Found	Peak Found	High	High	High	High	High	High	High	High	0.0005574	0.0004215	2.98	13.14
FALSE	High	[K].GFPNLAFIR.[L]		0.105063	0.00202695	2	5	3	F6RZ46; A6QQQ3	F6RZ46 [261-269]; A6QQQ3 [263-271]		0	1034.58	113.6	43	15.6	99.1	363.8		116.7	126.6	31	90.6	Shared	Peak Found	Peak Found	Peak Found	High	High	Not Found	Peak Found	High	Peak Found	Peak Found	High	0.0005574	0.03888	2.02	22.26
FALSE	High	[R].GFSAASAITPSVSR.[T]		0.0302216	0.00202695	1	1	3	F6W7V0	F6W7V0 [16-29]		0	1350.7											No Quan Values	Not Found	Not Found	Not Found	Not Found	High	Not Found	High	Not Found	Not Found	Not Found	High	0.0005574	0.00855	2.75
FALSE	High	[KR].GFSGIDGAKGDAGPAGPK.[G]		2.93424e-05	0.00202695	5	41	38	C0HJN9; C0HJN7; A0A287A1S6; B9VR88; P02453	C0HJN9 [88-105]; C0HJN7 [80-97]; A0A287A1S6 [271-288]; B9VR88 [268-285]; P02453 [268-285]		1	1601.79	96	85.6	30	137.1	171.3	94	75.5	137.6	66.5	106.4	Shared	High	High	High	High	High	High	High	High	High	High	High	0.0005574	2.038e-06	4.23	13.99
FALSE	High	[R].GFSGIQGPPGPPGSPGEQGPSGASGPAGPR.[GA]		5.63511e-07	0.00202695	5	32	32	C0HJN9; C0HJN7; A0A287A1S6; B9VR88; P02453	C0HJN9 [839-868]; C0HJN7 [883-912]; A0A287A1S6 [1114-1143]; B9VR88 [1111-1140]; P02453 [1111-1140]		0	2657.27	64.3	36.3	23.5	20.5	94.3	7.5	54.6	263.6	117.2	318.3	Shared	High	High	High	High	High	Peak Found	High	High	High	High	High	0.0005574	1.762e-08	5.65	16.59
FALSE	High	[R].GGGFGGGLGVGGGSFGGGR.[F]		0.000490447	0.00202695	1	1	3	G3MZ71	G3MZ71 [98-116]		0	1509.72	292	251.6	366.6					89.7				High	High	High	Not Found	Not Found	Not Found	Not Found	Peak Found	Not Found	Not Found	High	0.0005574	5.981e-05	3.3	18.14
FALSE	High	[R].GGPGGPGPQGPAGK.[N]		0.0015346	0.00202695	1	2	3	Q08E14	Q08E14 [597-610]		0	1133.57	280.3	367.7	352									High	High	High	Not Found	Not Found	Not Found	Not Found	Not Found	Not Found	Not Found	High	0.0005574	0.000235	3	10.32
FALSE	High	[R].GGPGSRGFPGADGVAGPK.[G]		0.0770804	0.00202695	2	43	2	A0A287A1S6; P02453	A0A287A1S6 [490-507]; P02453 [487-504]		1	1583.79					397.7	290.3	183.3	128.7			Shared	Not Found	Not Found	Not Found	Not Found	High	Peak Found	High	Peak Found	Not Found	Not Found	High	0.0005574	0.02658	3.77	12.87
FALSE	High	[RD].GLPGVAGSVGEPGPLGIAGPPGAR.[G]		0.000249132	0.00202695	3	26	1	A0A480XY88; P02465; A0A480R890	A0A480XY88 [883-906]; P02465 [881-904]; A0A480R890 [678-701]		0	2083.13											No Quan Values	Not Found	Not Found	Not Found	Not Found	Not Found	Not Found	Not Found	Not Found	Not Found	High	High	0.0005574	2.655e-05	2.46
FALSE	High	[K].GHAGIAGAR.[G]		0.135888	0.00202695	5	33	12	A0A480XY88; P02465; A0A480R890; F6RTI8; B9VR89	A0A480XY88 [511-519]; P02465 [509-517]; A0A480R890 [306-314]; F6RTI8 [509-517]; B9VR89 [509-517]		0	809.438	67.7	164.5	110.7	82.1	99.7	87.6	88.2	74.3	142.3	82.8	Shared	High	Peak Found	High	Peak Found	High	Peak Found	High	Peak Found	High	High	High	0.0005574	0.05357	2.62	9.68
FALSE	High	[R].GETGPAGPPGAPGAPGAPGPVGPAGK.[S]		2.89315e-08	0.00202695	4	5	10	C0HJN9; C0HJN7; B9VR88; P02453	C0HJN9 [782-807]; C0HJN7 [808-833]; B9VR88 [1036-1061]; P02453 [1036-1061]		0	2121.07	279.1		168.1		145.7		399		8.1		Shared	High	High	High	High	High	Not Found	High	Not Found	Peak Found	Not Found	High	0.000557414	4.9919e-10	5.57	14.81
FALSE	High	[K].GLEELLVGGSHLK.[E]		0.00213374	0.00202695	1	10	4	A0A480RHE1	A0A480RHE1 [136-148]		0	1351.76				357.6	249.7	50.5	120.7	204.5		17		Not Found	Not Found	Not Found	Peak Found	High	Peak Found	Peak Found	High	Not Found	High	High	0.0005574	0.0003497	3.57	20.15
FALSE	High	[R].GIPGPVGAAGATGAR.[G]		0.0606433	0.00202695	1	3	3	P02465	P02465 [326-340]		0	1251.68	239.2		535		225.8							High	High	High	Not Found	Peak Found	Not Found	Not Found	Not Found	Not Found	Not Found	High	0.0005574	0.01982	2.5	14.26
FALSE	High	[K].GLEYLDLSFNQMTK.[L]		0.0027748	0.00202695	1	1	2	F1SQ09	F1SQ09 [188-201]		0	1658.81								1000				Not Found	Not Found	Not Found	Not Found	Not Found	Not Found	Not Found	High	Not Found	Not Found	High	0.0005574	0.0004809	2.39	21.65
FALSE	High	[R].GIPGPPGAPGPQGFQGPPGEPGEPGASGPMGPR.[G]	1xOxidation [M30]	0.000672971	0.00202695	4	40	4	C0HJN9; A0A287A1S6; B9VR88; P02453	C0HJN9 [10-42]; A0A287A1S6 [190-222]; B9VR88 [187-219]; P02453 [187-219]		0	3020.43		67.7						67.7	214.5	650.1	Shared	Not Found	Peak Found	Not Found	Not Found	Not Found	Not Found	Not Found	Peak Found	High	High	High	0.0005574	8.748e-05	4.33	18.15
FALSE	High	[K].GILAADESTGSIAK.[R]		0.00303317	0.00202695	1	37	1	A0A287B8F3	A0A287B8F3 [81-94]		0	1332.7							516.5		483.5			Not Found	Not Found	Not Found	Not Found	Not Found	Not Found	High	Not Found	Peak Found	Not Found	High	0.0005574	0.0005337	2.54	16.6
FALSE	High	[R].GITGPIGPPGPAGAPGDKGESGPSGPAGPTGAR.[G]		3.06795e-05	0.00202695	1	1	11	C0HJN7	C0HJN7 [535-567]		1	2837.42	471.6	260	259.4				9.1					High	High	High	Not Found	Not Found	Not Found	Peak Found	Not Found	Not Found	Not Found	High	0.0005574	2.145e-06	6.18	15.17
FALSE	High	[KR].GITGPIGPPGPAGAPGDKGETGPSGPAGPTGAR.[RG]		7.91632e-06	0.00202695	3	41	12	C0HJN9; A0A287A1S6; B9VR88	C0HJN9 [533-565]; A0A287A1S6 [766-798]; B9VR88 [763-795]		1	2851.43				15.2	25.3		72.5	321.9	113.1	452.1	Shared	Not Found	Not Found	Not Found	High	High	Not Found	High	High	High	High	High	0.0005574	4.215e-07	6.39	15.69
FALSE	High	[R].GLTGPIGPPGPAGAPGDKGEAGPSGPAGPTGAR.[G]		0.000121576	0.00202695	1	1	2	P02453	P02453 [763-795]		1	2821.42	623.2	234.5	142.3									High	High	Peak Found	Not Found	Not Found	Not Found	Not Found	Not Found	Not Found	Not Found	High	0.0005574	1.122e-05	4.53	15.65
FALSE	High	[R].GFPGIPGPSGEPGKQGPSGASGER.[G]		0.00181764	0.00202695	4	5	2	C0HJN9; C0HJN7; B9VR88; P02453	C0HJN9 [716-739]; C0HJN7 [742-765]; B9VR88 [970-993]; P02453 [970-993]		1	2223.08	359.1	158.1		327	155.8						Shared	High	Peak Found	Not Found	Peak Found	Peak Found	Not Found	Not Found	Not Found	Not Found	Not Found	High	0.0005574	0.0002885	3.25	16.07
FALSE	High	[R].GPAGPSGPAGK.[D]		0.0215928	0.00202695	3	24	5	A0A480XY88; P02465; A0A480R890	A0A480XY88 [1054-1064]; P02465 [1052-1062]; A0A480R890 [849-859]		0	895.463	117.2	193.6	159.4	8.7	11.4		20	126.8	207.3	155.7	Shared	High	High	High	Peak Found	Peak Found	Not Found	Peak Found	High	Peak Found	High	High	0.0005574	0.005678	2.9	9.81
FALSE	High	[R].GPAGPQGPR.[G]		0.115837	0.00202695	5	33	15	C0HJN9; C0HJN7; A0A287A1S6; B9VR88; P02453	C0HJN9 [830-838]; C0HJN7 [856-864]; A0A287A1S6 [1087-1095]; B9VR88 [1084-1092]; P02453 [1084-1092]		0	836.437	80.7	121.9	117.8	73.9	93.7	133.6	66.2	81.4	123.7	107.2	Shared	High	High	High	High	High	High	High	Peak Found	High	High	High	0.0005574	0.04385	2.24	9.88
FALSE	High	[R].GFGGGGFGSR.[S]		0.147054	0.00202695	1	2	1	A0A287BHY5	A0A287BHY5 [53-62]		0	898.417											No Quan Values	Not Found	Not Found	Not Found	Not Found	Not Found	Not Found	Not Found	Not Found	High	Not Found	High	0.0005574	0.05901	2.24
FALSE	High	[R].GFPGADGVAGPK.[G]		0.0163353	0.00202695	4	46	16	C0HJN9; A0A287A1S6; B9VR88; P02453	C0HJN9 [304-315]; A0A287A1S6 [496-507]; B9VR88 [493-504]; P02453 [493-504]		0	1072.54	122.3	135	152.1	74	75.8	44.7	185.4	74.3	71.2	65.1	Shared	High	High	High	High	High	High	High	High	High	High	High	0.0005574	0.00406	2.18	14.91
FALSE	High	[R].GFPGIPGPSGEPGK.[Q]		0.00211482	0.00202695	5	50	22	C0HJN9; C0HJN7; A0A287A1S6; B9VR88; P02453	C0HJN9 [716-729]; C0HJN7 [742-755]; A0A287A1S6 [973-986]; B9VR88 [970-983]; P02453 [970-983]		0	1296.66	108.2	66.8	70.8	63.4	68.9	40.6	124.8	182.3	117.2	156.9	Shared	High	High	High	High	High	High	High	High	High	High	High	0.0005574	0.0003466	2.15	17.92
FALSE	High	[K].GPAGERGSPGPAGPK.[G]		0.00512735	0.00202695	1	41	13	A0A287A1S6	A0A287A1S6 [508-522]		1	1334.68	165.1	86.2	57.1		302.7	242.7	143.7			2.4		High	High	High	High	High	High	High	Not Found	Not Found	Peak Found	High	0.0005574	0.001003	3.46	9.82
FALSE	High	[R].GNDGATGAAGPPGPTGPAGPPGFPGAVGAK.[G]		4.33771e-06	0.00202695	5	38	3	C0HJN9; C0HJN7; A0A287A1S6; B9VR88; P02453	C0HJN9 [142-171]; C0HJN7 [134-163]; A0A287A1S6 [325-354]; B9VR88 [322-351]; P02453 [322-351]		0	2500.22	53.6		76.9			123.6	168	359.9	74.3	143.8	Shared	Peak Found	Not Found	High	Not Found	Not Found	Peak Found	High	High	Peak Found	Peak Found	High	0.0005574	2.051e-07	4.43	16.79
FALSE	High	[K].GETGPSGPAGPTGAR.[RG]		0.000762403	0.00202695	3	43	7	C0HJN9; A0A287A1S6; B9VR88	C0HJN9 [551-565]; A0A287A1S6 [784-798]; B9VR88 [781-795]		0	1311.63	1.1	14.5	11.4	162.8	129.9	95.1	208.7	186.2	83.8	106.6	Shared	Peak Found	Peak Found	Peak Found	High	High	High	High	High	High	High	High	0.0005574	0.0001016	3.2	10.89
FALSE	High	[K].GFEPGVTNILK.[TA]		0.0517779	0.00202695	1	46	1	A0A481AQU9	A0A481AQU9 [576-586]		0	1174.65								1000				Not Found	Not Found	Not Found	Not Found	Not Found	Not Found	Not Found	High	Not Found	Not Found	High	0.0005574	0.01637	1.77	19.21
FALSE	High	[R].GFPGSDGVAGPK.[G]		0.0840517	0.00202695	1	1	25	C0HJN7	C0HJN7 [305-316]		0	1088.54	86.3	83.4	84.4	120.3	111.4	119.8	122.3	120	86.1	66.1		High	High	High	High	High	High	High	High	High	High	High	0.0005574	0.02944	1.59	14.04
FALSE	High	[K].GLVLIAFSQYLQQCPFDEHVK.[L]	1xCarbamidomethyl [C14]	0.000324049	0.00202695	1	4	5	P02769	P02769 [45-65]		0	2492.26	320.9	42.4	126.7	78.6	109.1		102.3	162.9	57.1			High	Peak Found	Peak Found	High	High	Not Found	Peak Found	High	Peak Found	Not Found	High	0.0005574	3.644e-05	3.82	24.6
FALSE	High	[K].GITGSPGSPGPDGK.[T]		0.00163335	0.00202695	5	46	14	C0HJN9; C0HJN7; A0A287A1S6; B9VR88; P02453	C0HJN9 [349-362]; C0HJN7 [350-363]; A0A287A1S6 [541-554]; B9VR88 [538-551]; P02453 [538-551]		0	1226.6	111.5	108.9	104.1	42.3	80.5	29.9	186.3		173.2	163.4	Shared	Peak Found	High	High	High	High	High	High	Not Found	High	Peak Found	High	0.0005574	0.000254	3.34	12.03
FALSE	High	[R].GVVGIPGQR.[G]		0.179745	0.00390397	5	38	16	C0HJN9; C0HJN7; A0A287A1S6; B9VR88; P02453	C0HJN9 [707-715]; C0HJN7 [730-738]; A0A287A1S6 [961-969]; B9VR88 [958-966]; P02453 [958-966]		0	882.516	56	57.3	74.7	65.2	53.6	46.3	107.9	151	192	196	Shared	High	High	High	High	Peak Found	High	High	High	Peak Found	High	High	0.001062	0.0761	2.24	14.93
FALSE	High	[R].VPAGLPDLK.[L]		0.175423	0.00390397	1	22	2	A0A3Q2GSJ8	A0A3Q2GSJ8 [319-327]		0	909.54		52.8	53.5	344	299.7	64.1	70.7	115.2				Not Found	Peak Found	Peak Found	High	High	Peak Found	Peak Found	Peak Found	Not Found	Not Found	High	0.001062	0.07407	1.97	16.98
FALSE	High	[K].ALTFDIYK.[K]		0.176853	0.00390397	1	1	3	F7BR99	F7BR99 [33-40]		0	970.524	273.7					726.3						Peak Found	Not Found	Not Found	Not Found	Not Found	High	High	Not Found	Not Found	Not Found	High	0.001062	0.07457	1.44	19.84
FALSE	High	[R].VATVSLPR.[S]		0.173296	0.00390397	1	3	11	A0A287B5W2	A0A287B5W2 [123-130]		0	842.509	104.7	64.9	58	141.7	124.8	126.5	121.3	102.3	70.6	85.1		High	High	High	High	Peak Found	High	High	High	High	High	High	0.001062	0.07267	2	15.05
FALSE	High	[KR].GFSGIDGAK.[G]		0.154526	0.00390397	5	41	52	C0HJN9; C0HJN7; A0A287A1S6; B9VR88; P02453	C0HJN9 [88-96]; C0HJN7 [80-88]; A0A287A1S6 [271-279]; B9VR88 [268-276]; P02453 [268-276]		0	851.426	84.5	103.5	111.5	81.7	91.6	107.8	121.5	91.6	118.5	87.8	Shared	High	High	High	High	High	High	High	High	High	High	High	0.001062	0.06296	1.82	14.25
FALSE	High	[R].GRPGLPGAAGSR.[G]		0.165693	0.00390397	1	2	2	F6R4Y3	F6R4Y3 [282-293]		0	1095.6	159.9	136.6	157.6	9.9	11.7	2.2	22.6	133.2	129.4	236.8		Peak Found	Peak Found	Peak Found	High	Peak Found	Peak Found	High	Peak Found	Peak Found	Peak Found	High	0.001062	0.06876	3.57	11.24
FALSE	High	[-].MTQIMFETFNTPAMYVAIQAVLSLYASGR.[T]	1xAcetyl [N-Term]; 1xOxidation [M]	0.172592	0.00390397	1	1	2				0	3311.61											No Quan Values	Not Found	Not Found	Not Found	Not Found	Not Found	Not Found	High	Not Found	Not Found	Not Found	High	0.001062	0.0723	1.65
FALSE	High	[K].IDLSAIK.[SIEV]		0.169112	0.00390397	1	26	6	F6ZGD1	F6ZGD1 [38-44]		0	759.461		296.9	336.2			366.9						Not Found	Peak Found	High	Not Found	Not Found	High	High	Not Found	Not Found	Not Found	High	0.001062	0.07061	2.36	17.45
FALSE	High	[R].NILVGSAGSR.[I]		0.157091	0.00390397	1	1	1	E1BB91	E1BB91 [1117-1126]		0	973.543	258.1	396.5	345.3									High	Peak Found	Peak Found	Not Found	Not Found	Not Found	Not Found	Not Found	Not Found	Not Found	High	0.001062	0.06437	1.97	14.31
FALSE	High	[R].AGVMGPPGSR.[G]		0.155164	0.00390397	2	26	2	A0A480XY88; A0A480R890	A0A480XY88 [414-423]; A0A480R890 [209-218]		0	928.467	194.4	76	57.9	175	146.4	60.2	87		95.2	107.8	Shared	Peak Found	Peak Found	Peak Found	Peak Found	Peak Found	Peak Found	Peak Found	Not Found	High	High	High	0.001062	0.06341	2.58	12.61
FALSE	High	[R].IDFDEFLK.[M]		0.167053	0.00390397	1	13	2	A1XQV5	A1XQV5 [147-154]		0	1026.51			1000									Not Found	Not Found	High	Not Found	Not Found	Not Found	High	Not Found	Not Found	Not Found	High	0.001062	0.06946	1.79	22.91
FALSE	High	[R].DNLAEDIMR.[L]		0.169803	0.00390397	1	25	1	A0A3Q2HXD5	A0A3Q2HXD5 [176-184]		0	1076.5											No Quan Values	Not Found	Not Found	Not Found	Not Found	High	Not Found	Not Found	Not Found	Not Found	Not Found	High	0.001062	0.07108	1.65
FALSE	High	[K].VSVTCLVK.[D]	1xCarbamidomethyl [C5]	0.167053	0.00390397	1	5	3	H9GZT5	H9GZT5 [175-182]		0	905.512											No Quan Values	Not Found	Not Found	Not Found	High	High	Not Found	Not Found	Not Found	Not Found	Not Found	High	0.001062	0.06943	2.16
FALSE	High	[R].ISISASGGGFR.[N]		0.172592	0.00390397	2	11	6	M0QVZ6; F1SGG6	M0QVZ6 [74-84]; F1SGG6 [73-83]		0	1051.55		102.7	141.3	203.5					233.6	318.9	Shared	High	High	High	Peak Found	Not Found	Not Found	Not Found	High	High	High	High	0.001062	0.07226	2.01	15.96
FALSE	High	[RS].GAAGIPGGK.[G]		0.171193	0.00390397	5	32	1	A0A480XY88; P02465; A0A480R890; F6RTI8; B9VR89	A0A480XY88 [646-654]; P02465 [644-652]; A0A480R890 [441-449]; F6RTI8 [644-652]; B9VR89 [644-652]		0	727.41		77.9	105.5				60.5	116.5	326.5	313.1	Shared	Not Found	Peak Found	Peak Found	Not Found	Not Found	Not Found	Peak Found	High	Peak Found	Peak Found	High	0.001062	0.07149	2.02	11.09
FALSE	High	[K].ISMPDIDLNLK.[G]		0.165693	0.00390397	1	55	2	A0A480WWU3	A0A480WWU3 [463-473]; [537-547]; [665-675]		0	1258.67	494.2							505.8				Peak Found	Not Found	Not Found	Not Found	Not Found	Not Found	Not Found	High	Not Found	Not Found	High	0.001062	0.06873	1.06	21.18
FALSE	High	[K].SISISVAR.[G]		0.160351	0.00390397	1	1	2	F7B7X0	F7B7X0 [73-80]		0	832.489				281.2			718.8					Not Found	Not Found	Not Found	High	Not Found	Not Found	High	Not Found	Not Found	Not Found	High	0.001062	0.06581	1.54	15.16
FALSE	High	[R].HSGTAHGPTSSTSSSSR.[N]		0.15904	0.00390397	1	1	1	F6R2K0	F6R2K0 [397-413]		0	1643.74							1000					Not Found	Not Found	Not Found	Not Found	Not Found	Not Found	High	Not Found	Not Found	Not Found	High	0.001062	0.06532	2.88	9.38
FALSE	High	[R].SIQFVDWCPTGFK.[V]	1xCarbamidomethyl [C8]	0.171193	0.00390397	2	81	1	A0A480KLF3; A0A481CL57	A0A480KLF3 [355-367]; A0A481CL57 [355-367]		0	1584.75											No Quan Values	Not Found	Not Found	Not Found	Not Found	Not Found	Not Found	Not Found	High	Not Found	Not Found	High	0.001062	0.07171	1.4
FALSE	High	[R].GLPPGPAGAR.[L]		0.163003	0.00390397	1	1	5	A0A480CT06	A0A480CT06 [205-214]		0	892.5	80.7	68.4	92.3	108.4	118.4	98.5	92.5	100.4	123.8	116.6		High	High	Peak Found	Peak Found	High	Peak Found	High	High	Peak Found	Peak Found	High	0.001062	0.06732	1.31	12.59
FALSE	High	[R].AATRASGAAGPQGPPGPSGEEGK.[R]		0.162336	0.00390397	1	1	1	A0A480R890	A0A480R890 [153-175]		1	2049.99		78.6	91.2			388	207.2		80.2	154.7		Not Found	Peak Found	Peak Found	Not Found	Not Found	Peak Found	Peak Found	Not Found	Peak Found	High	High	0.001062	0.06705	2.9	12.39
FALSE	High	[R].GLPGPPGPQGESR.[T]		0.178294	0.00390397	1	13	8	F1RQI0	F1RQI0 [3000-3012]		0	1248.63	50.2	15.3	19.7	12.5	23.5	31.4	33.2	116	350.5	347.7		High	High	High	High	Peak Found	Peak Found	High	High	High	High	High	0.001062	0.07567	2.61	19.92
FALSE	High	[K].NFVINVVNRLGAIAK.[DA]		0.190962	0.00554197	3	21	1	A0A480RQY8; F1MKG2; F7CGV8	A0A480RQY8 [644-658]; F1MKG2 [596-610]; F7CGV8 [635-649]		1	1627.96					1000						Shared	Not Found	Not Found	Not Found	Not Found	High	Not Found	Not Found	Not Found	Not Found	Not Found	High	0.001474	0.08237	1.37	22.23
FALSE	High	[K].LMVEMEK.[KN]		0.197192	0.00554197	2	9	1	F7BR99; Q5XLD3	F7BR99 [359-365]; Q5XLD3 [359-365]		0	879.431											No Quan Values	Not Found	Not Found	Not Found	Not Found	Not Found	Not Found	High	Not Found	Not Found	Not Found	High	0.001474	0.08593	1.59
FALSE	High	[K].GAPGDRGSPGPAGPR.[G]		0.188671	0.00554197	1	2	1	F6R4Y3	F6R4Y3 [477-491]		1	1348.67									430.4	569.6		Not Found	Not Found	Not Found	Not Found	Not Found	Not Found	Not Found	Not Found	High	Peak Found	High	0.001474	0.08128	2.11	9.63
FALSE	High	[-].GPMGPSGPR.[G]	1xOxidation [M3]	0.226561	0.00554197	2	2	1	C0HJN9; C0HJN7	C0HJN9 [1-9]; C0HJN7 [1-9]		0	871.409		183.1	150.9	75.3		220.5	61.2		195.4	113.6	Shared	Not Found	Peak Found	Peak Found	Peak Found	Not Found	High	Peak Found	Not Found	Peak Found	Peak Found	High	0.001474	0.103	1.33	9.67
FALSE	High	[K].FLGKGSNGSCSCRPTPQPQPQPQPR.[R]	2xCarbamidomethyl [C10; C12]	0.203597	0.00554197	1	3	1	A0A480XMU8	A0A480XMU8 [405-429]		1	2781.33	464.6	241.5	293.9									High	Peak Found	Peak Found	Not Found	Not Found	Not Found	Not Found	Not Found	Not Found	Not Found	High	0.001474	0.08946	2.97	13.31
FALSE	High	[R].AALPYFPR.[R]		0.184906	0.00554197	1	12	4	A0A480UBZ5	A0A480UBZ5 [371-378]		0	934.515	198.3							801.7				High	Not Found	Not Found	Not Found	High	Not Found	Not Found	High	Not Found	High	High	0.001474	0.07914	1.7	18.84
FALSE	High	[R].AAEQAHLWAELVFLYDKYEEYDNAIITMMNHPTDAWK.[E]	1xOxidation [M]	0.187913	0.00554197	1	8	4	A0A480E7G8	A0A480E7G8 [1360-1396]		1	4443.07	33.3			925.8	27.6			6.6		6.7		Peak Found	Not Found	Not Found	High	Peak Found	Not Found	Not Found	Peak Found	Not Found	Peak Found	High	0.001474	0.08075	5.08	28.4
FALSE	High	[K].SFVLNLGK.[D]		0.190962	0.00554197	1	11	3	A0A3Q2LMJ9	A0A3Q2LMJ9 [24-31]		0	877.514					255.5			744.5				Not Found	Not Found	Not Found	Not Found	High	Not Found	High	High	Not Found	Not Found	High	0.001474	0.08255	1.81	19.25
FALSE	High	[K].NMITGTSQADCAVLIVAAGVGEFEAGISK.[N]	1xCarbamidomethyl [C11]	0.184906	0.00554197	1	40	1	A0A287ANW5	A0A287ANW5 [53-81]		0	2909.44											No Quan Values	Not Found	Not Found	Not Found	Not Found	Not Found	Not Found	Not Found	Not Found	High	Not Found	High	0.001474	0.0789	1.57
FALSE	High	[K].FIIPNVVK.[Y]		0.217809	0.00554197	1	4	2	B7XH73	B7XH73 [119-126]		0	929.582											No Quan Values	Not Found	Not Found	Not Found	Not Found	High	Not Found	High	Not Found	Not Found	Not Found	High	0.001474	0.09777	1.26
FALSE	High	[R].EFGDVLR.[R]		0.234692	0.00554197	1	2	1	A0A287B2C3	A0A287B2C3 [40-46]		0	835.431											No Quan Values	Not Found	Not Found	Not Found	Not Found	Not Found	High	Not Found	Not Found	Not Found	Not Found	High	0.001474	0.1078	1.73
FALSE	High	[R].GLPSLWAAVSSQHPTVK.[L]		0.216094	0.00554197	1	2	1	F1SJK4	F1SJK4 [46-62]		0	1777.96	294.1			117.7			147.6	397.5	43.1			Peak Found	Not Found	Not Found	Peak Found	Not Found	Not Found	High	Peak Found	Peak Found	Not Found	High	0.001474	0.09669	2.26	14.51
FALSE	High	[K].SVFNGLNQMIVVELGTNPLK.[S]		0.194055	0.00554197	1	1	1	P21793	P21793 [169-188]		0	2173.17											No Quan Values	High	Not Found	Not Found	Not Found	Not Found	Not Found	Not Found	Not Found	Not Found	Not Found	High	0.001474	0.08397	1.65
FALSE	High	[R].GLAGGFGSR.[S]		0.221275	0.00554197	1	2	1	F6ST15	F6ST15 [40-48]		0	821.426						964.3			35.7			Not Found	Not Found	Not Found	Not Found	Not Found	High	Not Found	Not Found	Peak Found	Not Found	High	0.001474	0.09978	2.16	14.67
FALSE	High	[R].ISNVPAISNR.[L]		0.203597	0.00554197	1	1	1	F6RZ46	F6RZ46 [300-309]		0	1070.6				197.3	480		322.7					Not Found	Not Found	Not Found	Peak Found	High	Not Found	Peak Found	Not Found	Not Found	Not Found	High	0.001474	0.08955	1.17	13.97
FALSE	High	[K].DIFTGLIGPMK.[I]		0.195618	0.00554197	1	21	2	A0A3Q1MI22	A0A3Q1MI22 [497-507]		0	1191.64											No Quan Values	Not Found	Not Found	Not Found	High	Not Found	Not Found	Not Found	High	Not Found	Not Found	High	0.001474	0.08489	1.3
FALSE	High	[R].GRVGAPGPAGAR.[G]		0.222148	0.00554197	4	30	1	A0A480XY88; P02465; F6RTI8; B9VR89	A0A480XY88 [223-234]; P02465 [221-232]; F6RTI8 [221-232]; B9VR89 [221-232]		1	1065.59		250.7								749.3	Shared	Not Found	Peak Found	Not Found	Not Found	Not Found	Not Found	Not Found	Not Found	Not Found	High	High	0.001474	0.09994	2.33	10.14
FALSE	High	[KR].DILSQLGIK.[K]		0.228347	0.00554197	1	7	1	A0A3Q1MGZ6	A0A3Q1MGZ6 [322-330]		0	986.588											No Quan Values	High	Not Found	Not Found	Not Found	Not Found	Not Found	Not Found	Not Found	Not Found	Not Found	High	0.001474	0.1039	1.95
FALSE	High	[K].FDQFFGEGCAPGSQR.[N]	1xCarbamidomethyl [C9]	0.204411	0.00554197	1	48	1	A0A480TRY5	A0A480TRY5 [496-510]		0	1702.73											No Quan Values	Not Found	Not Found	Not Found	Not Found	Not Found	Not Found	Not Found	High	Not Found	Not Found	High	0.001474	0.08995	1.48
FALSE	High	[R].GATGPAGVR.[G]		0.218671	0.00554197	2	4	6	P02465; B9VR89	P02465 [422-430]; B9VR89 [422-430]		0	785.426	103.9	190.7	218	125.9	114.5	244.3		0.4	1.3	1	Shared	High	Peak Found	Peak Found	High	High	Peak Found	Not Found	Peak Found	Peak Found	Peak Found	High	0.001474	0.09835	2.55	10.36
FALSE	High	[R].GLGLAAGAGGPAGPGGPGGGAGVR.[S]		0.223025	0.00554197	1	1	1	A0A3Q2GWK4	A0A3Q2GWK4 [319-342]		0	1830.96	734.9	265.1										High	Peak Found	Not Found	Not Found	Not Found	Not Found	Not Found	Not Found	Not Found	Not Found	High	0.001474	0.1008	2.7	14.33
FALSE	High	[R].AVFVDLEPTVIDEVR.[TX]		0.181206	0.00554197	2	91	1	A0A480KLF3; A0A481CL57	A0A480KLF3 [80-94]; A0A481CL57 [80-94]		0	1701.91				237	413.8		349.3				Shared	Not Found	Not Found	Not Found	Peak Found	High	Not Found	Peak Found	Not Found	Not Found	Not Found	High	0.001062	0.07697	1.26	22.35
FALSE	High	[R].GGGPSPGPGR.[G]		0.194055	0.00554197	1	1	1	F6TNZ2	F6TNZ2 [32-41]		0	838.417								1000				Not Found	Not Found	Not Found	Not Found	Not Found	Not Found	Not Found	High	Not Found	Not Found	High	0.001474	0.08422	1.23	10.16
FALSE	High	[K].SVPMVPPGIK.[Y]	1xOxidation [M4]	0.223904	0.00554197	3	5	2	F1SQ09; Q05443; F6SKT2	F1SQ09 [63-72]; Q05443 [64-73]; F6SKT2 [63-72]		0	1040.58	84.6	54.8	70.7	210	170.5		214.9	194.5			Shared	Peak Found	Peak Found	Peak Found	High	Peak Found	Not Found	High	Peak Found	Not Found	Not Found	High	0.001474	0.101	1.57	15.21
FALSE	High	[K].DLPPDTTLLDLQNNK.[I]		0.217809	0.00554197	1	2	1	A0A3Q2IA12	A0A3Q2IA12 [79-93]		0	1696.88						795.9	204.1					Not Found	Not Found	Not Found	Not Found	Not Found	Peak Found	High	Not Found	Not Found	Not Found	High	0.001474	0.09788	2.19	18.58
FALSE	High	[K].KPAAAAAPAPAPAPAPAPAPAPAKPK.[E]		0.206045	0.00554197	1	2	1	F6ZGD1	F6ZGD1 [9-34]		0	2297.31											No Quan Values	Not Found	Not Found	Not Found	Not Found	Not Found	Not Found	High	Not Found	Not Found	Not Found	High	0.001474	0.09094	2.48
FALSE	High	[R].VFVDVIR.[A]		0.181941	0.00554197	1	3	2	F7CT65	F7CT65 [59-65]		0	847.504							1000					Not Found	Not Found	Not Found	High	Not Found	Not Found	High	Not Found	Not Found	Not Found	High	0.001474	0.0775	1.35	18.14
FALSE	High	[R].LFAVPPNLK.[L]		0.199573	0.00554197	1	2	1	F1MKG2	F1MKG2 [195-203]		0	998.603	735.1	142.7	122.2									Peak Found	High	Peak Found	Not Found	Not Found	Not Found	Not Found	Not Found	Not Found	Not Found	High	0.001474	0.0872	1.57	18.96
FALSE	High	[R].GASGPAGVR.[G]		0.222148	0.00554197	1	2	3	F6RTI8	F6RTI8 [422-430]		0	771.411		1.7	1.9			10.1	982.8		3.5			Not Found	Peak Found	Peak Found	Not Found	Not Found	High	High	Not Found	Peak Found	Not Found	High	0.001474	0.1003	2.19	10.06
FALSE	High	[RK].LAADDFR.[VLTMSI]		0.223904	0.00554197	6	175	6	A0A287AEL2; F6TTN2; A0A3Q1M139; A0A480ZTS9; F6SS14; F6PJX6	A0A287AEL2 [238-244]; F6TTN2 [136-142]; A0A3Q1M139 [136-142]; A0A480ZTS9 [198-204]; F6SS14 [219-225]; F6PJX6 [200-206]		0	807.4		95.7	76.2	103.9		302.8	358.2		63.2		Shared	Not Found	Peak Found	High	High	Not Found	Peak Found	High	Not Found	Peak Found	Not Found	High	0.001474	0.1014	2.14	13.95
FALSE	High	[R].AAMEEVVIAGMSGK.[L]	1xOxidation [M3]	0.239316	0.00723616	1	4	1	A0A480DZ28	A0A480DZ28 [127-140]		0	1408.68	46.7	79.9	90.4	51.6	42.6	202.3	37.1	61.1	208.6	179.9		Peak Found	Peak Found	Peak Found	Peak Found	Peak Found	Peak Found	High	Peak Found	Peak Found	Peak Found	High	0.001928	0.1106	1.24	17.01
FALSE	High	[R].GVVGPQGAR.[G]		0.236533	0.00723616	4	29	8	A0A480XY88; P02465; F6RTI8; B9VR89	A0A480XY88 [157-165]; P02465 [155-163]; F6RTI8 [155-163]; B9VR89 [155-163]		0	840.469	76.3	119.1	121.4	88.2	90.4	118.6	81	76.7	127.7	100.6	Shared	High	High	High	High	Peak Found	High	High	Peak Found	High	High	High	0.001928	0.1089	1.99	10.94
FALSE	High	[R].KVPVIPSR.[I]		0.239316	0.00723616	2	5	4	F6RZ46; A6QQQ3	F6RZ46 [93-100]; A6QQQ3 [95-102]		1	895.572				215	554.5			230.5			Shared	High	Not Found	Not Found	High	Peak Found	Not Found	High	Peak Found	Not Found	High	High	0.001928	0.1102	1.87	12.87
FALSE	High	[R].SGFPLLK.[E]		0.239316	0.00723616	3	150	1	A0A480KMZ0; F6QAT0; E1BB91	A0A480KMZ0 [634-640]; F6QAT0 [742-748]; E1BB91 [1041-1047]		0	761.456	69.7	56.5	43.6	75.2	196.9	26.4	42.2	299.6	97.2	92.6	Shared	Peak Found	Peak Found	Peak Found	High	Peak Found	Peak Found	Peak Found	Peak Found	Peak Found	Peak Found	High	0.001928	0.1103	2.24	19.17
FALSE	High	[K].GFIYKPDLK.[T]		0.244016	0.00723616	2	6	1	F7CKI7; F1SN67	F7CKI7 [954-962]; F1SN67 [795-803]		0	1080.61					297.9			702.1			Shared	Not Found	Not Found	Not Found	Not Found	Peak Found	Not Found	Not Found	High	Not Found	Not Found	High	0.001928	0.1132	2.23	15.87
FALSE	High	[K].LPVLPPK.[L]		0.241187	0.00723616	3	6	2	A0A480EAA3; Q3T085; F6PVJ6	A0A480EAA3 [184-190]; Q3T085 [183-189]; F6PVJ6 [182-188]		0	763.508	124.9	92.3	30.3	99.8		82.6	355.5	114.7	45.6	54.4	Shared	Peak Found	Peak Found	Peak Found	High	Not Found	Peak Found	High	Peak Found	Peak Found	Peak Found	High	0.001928	0.1114	2.21	15.93
FALSE	High	[K].LCAIPSLR.[EG]	1xCarbamidomethyl [C2]	0.241187	0.00723616	1	41	1	A0A480MGB9	A0A480MGB9 [98-105]		0	929.524								943.9	24.3	31.7		Not Found	Not Found	Not Found	Not Found	Not Found	Not Found	Not Found	High	Peak Found	Peak Found	High	0.001928	0.1113	1.99	17.52
FALSE	High	[K].ALTLEIYK.[KX]		0.238385	0.00723616	1	17	1	Q5XLD3	Q5XLD3 [33-40]		0	950.556											No Quan Values	Not Found	Not Found	High	Not Found	Not Found	Not Found	Not Found	Not Found	Not Found	Not Found	High	0.001928	0.1097	1.51
FALSE	High	[K].GLGTDESTIIDIITHR.[S]		0.24025	0.00723616	1	4	1	A0A3Q2HQZ9	A0A3Q2HQZ9 [393-408]		0	1740.91											No Quan Values	Not Found	Not Found	Not Found	Not Found	High	Not Found	Not Found	Not Found	Not Found	Not Found	High	0.001928	0.1107	1.4
FALSE	High	[R].AGGPSPAGPAASR.[L]		0.239316	0.00723616	1	1	2	F6UIE6	F6UIE6 [270-282]		0	1095.55	55.9	291.1	267.5		10.8	233.8	16.1	5.1	54.9	64.9		Peak Found	High	Peak Found	Not Found	Peak Found	Peak Found	Peak Found	Peak Found	Peak Found	Peak Found	High	0.001928	0.1101	2.02	10.69
FALSE	High	[K].TGALELLR.[V]		0.238385	0.00723616	1	5	2	F1MJH1	F1MJH1 [565-572]		0	872.52											No Quan Values	Not Found	High	High	Not Found	Not Found	Not Found	Not Found	Not Found	Not Found	Not Found	High	0.001928	0.1098	1.58
FALSE	High	[R].SPGAGSLGSPASQR.[K]		0.236533	0.00723616	1	17	1	A0A480EG19	A0A480EG19 [302-315]		0	1271.63				417.2		582.8						Not Found	Not Found	Not Found	Peak Found	Not Found	High	Not Found	Not Found	Not Found	Not Found	High	0.001928	0.1089	3.08	9.98
FALSE	High	[R].YRPGTVALR.[EV]		0.260579	0.00885812	1	61	1	A0A286ZRB3	A0A286ZRB3 [42-50]		0	1032.59					1000							Not Found	Not Found	Not Found	Not Found	High	Not Found	Not Found	Not Found	Not Found	Not Found	High	0.002351	0.1236	2	12.79
FALSE	High	[R].AAEQAHLWAELVFLYDKYEEYDNAIITMMNHPTDAWK.[E]	2xOxidation [M28; M29]	0.260579	0.00885812	1	8	1	A0A480E7G8	A0A480E7G8 [1360-1396]		1	4459.07				1000								Not Found	Not Found	Not Found	High	Not Found	Not Found	Not Found	Not Found	Not Found	Not Found	High	0.002351	0.1235	3.95	26.76
FALSE	High	[-].GPMGPSGPR.[G]		0.25365	0.00885812	2	2	1	C0HJN9; C0HJN7	C0HJN9 [1-9]; C0HJN7 [1-9]		0	855.414						380.9			260.7	358.5	Shared	Not Found	Not Found	Not Found	Not Found	Not Found	Peak Found	Not Found	Not Found	Peak Found	High	High	0.002351	0.1189	1.55	11.35
FALSE	High	[R].SLSTEIFK.[VLIM]		0.252672	0.00885812	1	118	6	F6R839	F6R839 [1480-1487]		0	924.504		159.8	125.9			265.1	449.3					Not Found	Peak Found	High	Not Found	Not Found	High	High	Not Found	Not Found	Not Found	High	0.002351	0.1184	1.85	18.79
FALSE	High	[R].DGVPGGPGIR.[G]		0.257591	0.00885812	2	37	2	A0A480VV89; F6R4Y3	A0A480VV89 [528-537]; F6R4Y3 [500-509]		0	924.49								517.8	263.2	218.9	Shared	Not Found	Not Found	Not Found	Not Found	Not Found	Not Found	Not Found	Peak Found	High	Peak Found	High	0.002351	0.1217	1.86	14.26
FALSE	High	[K].DGINGIPGPIGPPGPR.[-G]		0.25463	0.00885812	5	29	2	C0HJN9; C0HJN7; A0A287A1S6; B9VR88; P02453	C0HJN9 [880-895]; C0HJN7 [924-939]; A0A287A1S6 [1155-1170]; B9VR88 [1152-1167]; P02453 [1152-1167]		0	1513.81	78.9	129.5	48.3	82.8	85.4	461.3	88.3			25.6	Shared	Peak Found	Peak Found	Peak Found	Peak Found	Peak Found	Peak Found	Peak Found	Not Found	Not Found	High	High	0.002351	0.1198	1.12	20.17
FALSE	High	[R].QLDSILGER.[GS]		0.262587	0.00885812	2	34	1	F1SGG6; F6W7V0	F1SGG6 [234-242]; F6W7V0 [228-236]		0	1030.55				229.7					426.5	343.8	Shared	Not Found	Not Found	Not Found	Peak Found	Not Found	Not Found	Not Found	Not Found	High	Peak Found	High	0.002351	0.1244	1.12	17.42
FALSE	High	[R].AEAESWYR.[STN]		0.256601	0.00885812	1	60	1	F6ST15	F6ST15 [291-298]		0	1011.45											No Quan Values	Not Found	Not Found	Not Found	Not Found	Not Found	High	Not Found	Not Found	Not Found	Not Found	High	0.002351	0.121	1.36
FALSE	High	[R].VFVDLIR.[A]		0.262587	0.00885812	1	1	1	F7CPJ5	F7CPJ5 [58-64]		0	861.519							1000					Not Found	Not Found	Not Found	Not Found	Not Found	Not Found	High	Not Found	Not Found	Not Found	High	0.002351	0.1245	1.56	19.97
FALSE	High	[K].LAVNMVPFPR.[L]		0.262587	0.00885812	1	277	1	A0A480W9R0	A0A480W9R0 [253-262]		0	1143.63											No Quan Values	Not Found	Not Found	Not Found	Not Found	Not Found	Not Found	Not Found	High	Not Found	Not Found	High	0.002351	0.1244	1.06
FALSE	High	[K].YETELGLR.[Q]		0.25365	0.00885812	1	7	1	F6TTN2	F6TTN2 [145-152]		0	980.505											No Quan Values	Not Found	Not Found	Not Found	Not Found	Not Found	High	Not Found	Not Found	Not Found	Not Found	High	0.002351	0.1189	2.1
FALSE	High	[K].GEAGPQGAR.[G]		0.257591	0.00885812	4	39	2	C0HJN9; C0HJN7; A0A287A1S6; B9VR88	C0HJN9 [172-180]; C0HJN7 [164-172]; A0A287A1S6 [355-363]; B9VR88 [352-360]		0	842.412											No Quan Values	Not Found	Not Found	Not Found	Not Found	High	Not Found	High	Not Found	Not Found	Not Found	High	0.002351	0.1215	1.66
